# Supplementary material for: Bis[(E)-4-bromo-2-(ethoxy­imino­meth­yl)phenolato-κ2 N,O 1]copper(II)
Source: Acta Crystallogr Sect E Struct Rep Online. 2009 Oct 31;65(Pt 11):m1471. doi: 10.1107/S160053680904433X (PMC2971190; doi:10.1107/S160053680904433X)
Supplement: Supplementary file 1 [file e-65-m1471-sup1.cif]

##############################################################################
###                                                                        ###
###        Electronic paper (Acta Crystallographica Section E)             ###
###                                                                        ###
##############################################################################
#                                                                            #
# This CIF contains the data in a paper accepted for publication in Acta     #
# Crystallographica Section E. It conforms to the requirements of Notes      #
# for Authors for Section E, and has been peer reviewed under the auspices   #
# of the IUCr Commission on Journals.                                        #
#                                                                            #
# Full details of the Crystallographic Information File format               #
# are given in the paper "The Crystallographic Information File (CIF):       #
# a New Standard Archive File for Crystallography" by S. R. Hall, F. H.      #
# Allen and I. D. Brown [Acta Cryst. (1991), A47, 655-685].                  #
#                                                                            #
# The current version of the core CIF dictionary is obtainable from          #
# ftp://ftp.iucr.org/pub/cif_core.dic. The current version number is 2.4.    #
#                                                                            #
# Software is freely available for graphical display of the structure(s) in  #
# this CIF.  For information consult the CIF home page http://www.iucr.org/  #
# cif/home.html                                                              #
#                                                                            #
# This file may be used for bona fide research purposes within the           #
# scientific community so long as proper attribution is given to the journal # 
# article from which it was obtained.                                        #
#                                                                            #
##############################################################################
                                             
data_global
_audit_creation_method     SHELXL-97
_journal_data_validation_number     ?
_journal_date_recd_electronic     2009-10-09
_journal_date_accepted     2009-10-25
_journal_name_full     'Acta Crystallographica, Section E'
_journal_year     2009
_journal_volume     65
_journal_issue     11
_journal_page_first     m1471
_journal_page_last     m1471
_journal_paper_category     QM
_journal_coeditor_code     OM2289
_publ_contact_author_name     'Wen-Kui Dong'
_publ_contact_author_address
;
 School of Chemical and Biological Engineering
 Lanzhou Jiaotong University
 Lanzhou 730070
 People's Republic of China
;
_publ_contact_author_email     dongwk@126.com
_publ_contact_author_fax     '0086 931 4956512'
_publ_contact_author_phone     '0086 931 4938703'
_publ_section_title
;\
Bis[(<i>E</i>)-4-bromo-2-(ethoxyiminomethyl)phenolato-\k^2^<i>N</i>,\
<i>O</i>^1^]copper(II)
;
loop_
    _publ_author_name
    _publ_author_address
    'Shang-Sheng Gong'
;
 School of Chemical and Biological Engineering
 Lanzhou Jiaotong University
 Lanzhou 730070
 People's Republic of China
;
    'Wen-Kui Dong'
;
 School of Chemical and Biological Engineering
 Lanzhou Jiaotong University
 Lanzhou 730070
 People's Republic of China
;
    'Jun-Feng Tong'
;
 School of Chemical and Biological Engineering
 Lanzhou Jiaotong University
 Lanzhou 730070
 People's Republic of China
;
    'Li Li'
;
 School of Chemical and Biological Engineering
 Lanzhou Jiaotong University
 Lanzhou 730070
 People's Republic of China
;
    'Jian-Chao Wu'
;
 School of Chemical and Biological Engineering
 Lanzhou Jiaotong University
 Lanzhou 730070
 People's Republic of China
;
data_I
_chemical_name_systematic
;
Bis[(<i>E</i>)-4-bromo-2-(ethoxyiminomethyl)phenolato-
\k^2^<i>N</i>,<i>O</i>^1^]copper(II)
;
_chemical_name_common     ?
_chemical_formula_moiety     'C18 H18 Br2 Cu N2 O4'
_chemical_formula_sum     'C18 H18 Br2 Cu N2 O4'
_chemical_formula_iupac     '[Cu (C9 H9 Br N O2)2]'
_chemical_formula_weight     549.70
_chemical_melting_point     ?
_symmetry_cell_setting     Monoclinic
_symmetry_space_group_name_H-M     'P 21/n'
_symmetry_space_group_name_Hall     '-P 2yn'
loop_
    _symmetry_equiv_pos_as_xyz
    'x, y, z'
    '-x+1/2, y+1/2, -z+1/2'
    '-x, -y, -z'
    'x-1/2, -y-1/2, z-1/2'
_cell_length_a     10.0682(13)
_cell_length_b     5.4998(8)
_cell_length_c     17.990(2)
_cell_angle_alpha     90.00
_cell_angle_beta     96.8460(10)
_cell_angle_gamma     90.00
_cell_volume     989.1(2)
_cell_formula_units_Z     2
_cell_measurement_reflns_used     1900
_cell_measurement_theta_min     2.213
_cell_measurement_theta_max     25.112
_cell_measurement_temperature     298(2)
_exptl_crystal_description     needle-shaped
_exptl_crystal_colour     black
_exptl_crystal_size_max     0.41
_exptl_crystal_size_mid     0.21
_exptl_crystal_size_min     0.14
_exptl_crystal_density_diffrn     1.846
_exptl_crystal_density_meas     ?
_exptl_crystal_density_method     'not measured'
_exptl_crystal_F_000     542
_exptl_absorpt_coefficient_mu     5.170
_exptl_absorpt_correction_type     multi-scan
_exptl_absorpt_process_details     '(SADABS; Sheldrick, 1996)'
_exptl_absorpt_correction_T_min     0.2257
_exptl_absorpt_correction_T_max     0.5314
_exptl_special_details
;
;
_diffrn_ambient_temperature     298(2)
_diffrn_radiation_type     MoK\a
_diffrn_radiation_wavelength     0.71073
_diffrn_radiation_source     'fine-focus sealed tube'
_diffrn_radiation_monochromator     graphite
_diffrn_measurement_device_type     'Bruker SMART 1000'
_diffrn_measurement_method     '\f and \w'
_diffrn_detector_area_resol_mean     ?
_diffrn_reflns_number     4684
_diffrn_reflns_av_R_equivalents     0.0414
_diffrn_reflns_av_sigmaI/netI     0.0399
_diffrn_reflns_theta_min     2.21
_diffrn_reflns_theta_max     25.01
_diffrn_reflns_theta_full     25.01
_diffrn_measured_fraction_theta_max     0.998
_diffrn_measured_fraction_theta_full     0.998
_diffrn_reflns_limit_h_min     -11
_diffrn_reflns_limit_h_max     7
_diffrn_reflns_limit_k_min     -6
_diffrn_reflns_limit_k_max     6
_diffrn_reflns_limit_l_min     -21
_diffrn_reflns_limit_l_max     21
_diffrn_standards_number     ?
_diffrn_standards_interval_count     ?
_diffrn_standards_interval_time     ?
_diffrn_standards_decay_%     ?
_refine_special_details
;
Refinement of <i>F</i>^2^ against ALL reflections. The weighted <i>R</i>-factor
<i>wR</i> and goodness of fit <i>S</i> are based on <i>F</i>^2^, conventional
<i>R</i>-factors <i>R</i> are based on <i>F</i>, with <i>F</i> set to zero for
negative <i>F</i>^2^. The threshold expression of <i>F</i>^2^ >
\s(<i>F</i>^2^) is used only for calculating <i>R</i>-factors(gt) <i>etc</i>.
and is not relevant to the choice of reflections for refinement.
<i>R</i>-factors based on <i>F</i>^2^ are statistically about twice as large
as those based on <i>F</i>, and <i>R</i>- factors based on ALL data will be
even larger.
;
_reflns_number_total     1741
_reflns_number_gt     1356
_reflns_threshold_expression     I>2\s(I)
_refine_ls_structure_factor_coef     Fsqd
_refine_ls_matrix_type     full
_refine_ls_R_factor_all     0.0453
_refine_ls_R_factor_gt     0.0309
_refine_ls_wR_factor_gt     0.0732
_refine_ls_wR_factor_ref     0.0795
_refine_ls_goodness_of_fit_ref     1.014
_refine_ls_restrained_S_all     1.014
_refine_ls_number_reflns     1741
_refine_ls_number_parameters     125
_refine_ls_number_restraints     0
_refine_ls_hydrogen_treatment     constr
_refine_ls_weighting_scheme     calc
_refine_ls_weighting_details
         'calc w=1/[\s^2^(Fo^2^)+(0.0416P)^2^+0.0351P] where P=(Fo^2^+2Fc^2^)/3'
_atom_sites_solution_hydrogens     geom
_atom_sites_solution_primary     direct
_atom_sites_solution_secondary     difmap
_refine_ls_shift/su_max     0.000
_refine_ls_shift/su_mean     0.000
_refine_diff_density_max     0.247
_refine_diff_density_min     -0.554
_refine_ls_extinction_method     none
_refine_ls_extinction_coef     ?
loop_
    _atom_type_symbol
    _atom_type_description
    _atom_type_scat_dispersion_real
    _atom_type_scat_dispersion_imag
    _atom_type_scat_source
    'C' 'C' 0.0033 0.0016
                         'International Tables Vol C Tables 4.2.6.8 and 6.1.1.4'
    'H' 'H' 0.0000 0.0000
                         'International Tables Vol C Tables 4.2.6.8 and 6.1.1.4'
    'N' 'N' 0.0061 0.0033
                         'International Tables Vol C Tables 4.2.6.8 and 6.1.1.4'
    'O' 'O' 0.0106 0.0060
                         'International Tables Vol C Tables 4.2.6.8 and 6.1.1.4'
    'Cu' 'Cu' 0.3201 1.2651
                         'International Tables Vol C Tables 4.2.6.8 and 6.1.1.4'
    'Br' 'Br' -0.2901 2.4595
                         'International Tables Vol C Tables 4.2.6.8 and 6.1.1.4'
_computing_data_collection     'SMART (Siemens, 1996)'
_computing_cell_refinement     'SAINT (Siemens, 1996)'
_computing_data_reduction     'SAINT (Siemens, 1996)'
_computing_structure_solution     'SHELXS97 (Sheldrick, 2008)'
_computing_structure_refinement     'SHELXL97 (Sheldrick, 2008)'
_computing_molecular_graphics     'SHELXTL (Sheldrick, 2008)'
_computing_publication_material     'SHELXTL (Sheldrick, 2008)'
loop_
    _atom_site_type_symbol
    _atom_site_label
    _atom_site_fract_x
    _atom_site_fract_y
    _atom_site_fract_z
    _atom_site_U_iso_or_equiv
    _atom_site_adp_type
    _atom_site_calc_flag
    _atom_site_refinement_flags
    _atom_site_occupancy
    _atom_site_disorder_assembly
    _atom_site_disorder_group
    Cu Cu1 0.5000 0.5000 0.5000 0.04220(19) Uani d S 1 . .
    Br Br1 -0.06756(4) 0.09316(8) 0.22617(2) 0.06250(18) Uani d . 1 . .
    N N1 0.5039(2) 0.2157(5) 0.43148(14) 0.0399(6) Uani d . 1 . .
    O O1 0.3323(2) 0.5904(4) 0.45038(14) 0.0573(7) Uani d . 1 . .
    O O2 0.6088(2) 0.0414(4) 0.44170(12) 0.0463(6) Uani d . 1 . .
    C C1 0.4064(3) 0.1341(6) 0.38559(17) 0.0408(8) Uani d . 1 . .
    H H1 0.4186 -0.0143 0.3625 0.049 Uiso calc R 1 . .
    C C2 0.2803(3) 0.2546(6) 0.36725(16) 0.0374(7) Uani d . 1 . .
    C C3 0.2497(3) 0.4733(6) 0.40143(19) 0.0441(8) Uani d . 1 . .
    C C4 0.1206(3) 0.5724(7) 0.3809(2) 0.0550(10) Uani d . 1 . .
    H H4 0.0977 0.7171 0.4029 0.066 Uiso calc R 1 . .
    C C5 0.0289(3) 0.4618(7) 0.3298(2) 0.0508(9) Uani d . 1 . .
    H H5 -0.0552 0.5307 0.3176 0.061 Uiso calc R 1 . .
    C C6 0.0613(3) 0.2477(6) 0.29645(18) 0.0420(8) Uani d . 1 . .
    C C7 0.1851(3) 0.1453(6) 0.31422(18) 0.0439(8) Uani d . 1 . .
    H H7 0.2062 0.0018 0.2909 0.053 Uiso calc R 1 . .
    C C8 0.7242(3) 0.1298(7) 0.4114(2) 0.0545(10) Uani d . 1 . .
    H H8A 0.7488 0.2894 0.4315 0.065 Uiso calc R 1 . .
    H H8B 0.7070 0.1416 0.3573 0.065 Uiso calc R 1 . .
    C C9 0.8336(4) -0.0500(8) 0.4337(2) 0.0677(12) Uani d . 1 . .
    H H9A 0.8477 -0.0626 0.4873 0.102 Uiso calc R 1 . .
    H H9B 0.9146 0.0034 0.4156 0.102 Uiso calc R 1 . .
    H H9C 0.8085 -0.2061 0.4126 0.102 Uiso calc R 1 . .
loop_
    _atom_site_aniso_label
    _atom_site_aniso_U_11
    _atom_site_aniso_U_22
    _atom_site_aniso_U_33
    _atom_site_aniso_U_12
    _atom_site_aniso_U_13
    _atom_site_aniso_U_23
    Cu1 0.0333(3) 0.0474(4) 0.0453(4) 0.0111(3) 0.0021(2) -0.0040(3)
    Br1 0.0549(3) 0.0701(3) 0.0589(3) -0.00385(19) -0.00800(18) -0.00911(19)
    N1 0.0340(14) 0.0437(17) 0.0429(16) 0.0140(12) 0.0079(12) 0.0043(13)
    O1 0.0416(13) 0.0519(16) 0.0738(17) 0.0155(11) -0.0115(12) -0.0206(13)
    O2 0.0385(12) 0.0467(14) 0.0542(14) 0.0163(11) 0.0083(10) 0.0033(11)
    C1 0.0415(18) 0.040(2) 0.0425(19) 0.0084(15) 0.0117(15) -0.0025(15)
    C2 0.0345(16) 0.042(2) 0.0368(18) 0.0042(14) 0.0067(13) 0.0007(14)
    C3 0.0372(18) 0.045(2) 0.050(2) 0.0038(16) 0.0046(15) -0.0013(17)
    C4 0.0411(19) 0.050(2) 0.070(3) 0.0150(17) -0.0076(17) -0.0134(19)
    C5 0.0367(18) 0.050(2) 0.064(2) 0.0097(16) -0.0010(16) -0.0011(19)
    C6 0.0356(17) 0.051(2) 0.0390(18) -0.0034(15) 0.0003(14) 0.0010(16)
    C7 0.049(2) 0.043(2) 0.0414(19) 0.0039(16) 0.0126(16) -0.0029(16)
    C8 0.0437(19) 0.069(3) 0.053(2) 0.0164(18) 0.0150(17) 0.0045(19)
    C9 0.045(2) 0.081(3) 0.079(3) 0.025(2) 0.016(2) 0.013(2)
_geom_special_details
;
All e.s.d.'s (except the e.s.d. in the dihedral angle between two l.s. planes)
are estimated using the full covariance matrix. The cell e.s.d.'s are taken
into account individually in the estimation of e.s.d.'s in distances, angles
and torsion angles; correlations between e.s.d.'s in cell parameters are only
used when they are defined by crystal symmetry. An approximate (isotropic)
treatment of cell e.s.d.'s is used for estimating e.s.d.'s involving l.s.
planes.
;
loop_
    _geom_bond_atom_site_label_1
    _geom_bond_atom_site_label_2
    _geom_bond_site_symmetry_2
    _geom_bond_distance
    _geom_bond_publ_flag
    Cu1 O1 3_666 1.880(2) ?
    Cu1 O1 . 1.880(2) ?
    Cu1 N1 3_666 1.994(3) ?
    Cu1 N1 . 1.994(3) ?
    Br1 C6 . 1.901(3) ?
    N1 C1 . 1.285(4) ?
    N1 O2 . 1.422(3) ?
    O1 C3 . 1.307(4) ?
    O2 C8 . 1.427(4) ?
    C1 C2 . 1.435(4) ?
    C1 H1 . 0.9300 ?
    C2 C3 . 1.402(4) ?
    C2 C7 . 1.405(4) ?
    C3 C4 . 1.417(4) ?
    C4 C5 . 1.366(5) ?
    C4 H4 . 0.9300 ?
    C5 C6 . 1.378(5) ?
    C5 H5 . 0.9300 ?
    C6 C7 . 1.370(4) ?
    C7 H7 . 0.9300 ?
    C8 C9 . 1.499(5) ?
    C8 H8A . 0.9700 ?
    C8 H8B . 0.9700 ?
    C9 H9A . 0.9600 ?
    C9 H9B . 0.9600 ?
    C9 H9C . 0.9600 ?
loop_
    _geom_angle_atom_site_label_1
    _geom_angle_atom_site_label_2
    _geom_angle_atom_site_label_3
    _geom_angle_site_symmetry_1
    _geom_angle_site_symmetry_3
    _geom_angle
    _geom_angle_publ_flag
    O1 Cu1 O1 3_666 . 180.0000(10)
                                 ?
    O1 Cu1 N1 3_666 3_666 89.80(10) ?
    O1 Cu1 N1 . 3_666 90.20(10) ?
    O1 Cu1 N1 3_666 . 90.20(10) ?
    O1 Cu1 N1 . . 89.80(10) ?
    N1 Cu1 N1 3_666 . 180.0 ?
    C1 N1 O2 . . 110.2(2) ?
    C1 N1 Cu1 . . 127.0(2) ?
    O2 N1 Cu1 . . 121.18(18) ?
    C3 O1 Cu1 . . 130.8(2) ?
    N1 O2 C8 . . 110.3(2) ?
    N1 C1 C2 . . 125.0(3) ?
    N1 C1 H1 . . 117.5 ?
    C2 C1 H1 . . 117.5 ?
    C3 C2 C7 . . 119.8(3) ?
    C3 C2 C1 . . 122.0(3) ?
    C7 C2 C1 . . 118.2(3) ?
    O1 C3 C2 . . 124.3(3) ?
    O1 C3 C4 . . 118.4(3) ?
    C2 C3 C4 . . 117.3(3) ?
    C5 C4 C3 . . 122.0(3) ?
    C5 C4 H4 . . 119.0 ?
    C3 C4 H4 . . 119.0 ?
    C4 C5 C6 . . 119.8(3) ?
    C4 C5 H5 . . 120.1 ?
    C6 C5 H5 . . 120.1 ?
    C7 C6 C5 . . 120.4(3) ?
    C7 C6 Br1 . . 120.0(3) ?
    C5 C6 Br1 . . 119.6(2) ?
    C6 C7 C2 . . 120.7(3) ?
    C6 C7 H7 . . 119.6 ?
    C2 C7 H7 . . 119.6 ?
    O2 C8 C9 . . 106.1(3) ?
    O2 C8 H8A . . 110.5 ?
    C9 C8 H8A . . 110.5 ?
    O2 C8 H8B . . 110.5 ?
    C9 C8 H8B . . 110.5 ?
    H8A C8 H8B . . 108.7 ?
    C8 C9 H9A . . 109.5 ?
    C8 C9 H9B . . 109.5 ?
    H9A C9 H9B . . 109.5 ?
    C8 C9 H9C . . 109.5 ?
    H9A C9 H9C . . 109.5 ?
    H9B C9 H9C . . 109.5 ?
loop_
    _geom_torsion_atom_site_label_1
    _geom_torsion_atom_site_label_2
    _geom_torsion_atom_site_label_3
    _geom_torsion_atom_site_label_4
    _geom_torsion_site_symmetry_1
    _geom_torsion_site_symmetry_2
    _geom_torsion_site_symmetry_3
    _geom_torsion_site_symmetry_4
    _geom_torsion
    _geom_torsion_publ_flag
    O1 Cu1 N1 C1 3_666 . . . 168.7(3) ?
    O1 Cu1 N1 C1 . . . . -11.3(3) ?
    O1 Cu1 N1 O2 3_666 . . . 4.8(2) ?
    O1 Cu1 N1 O2 . . . . -175.2(2) ?
    N1 Cu1 O1 C3 3_666 . . . -168.8(3) ?
    N1 Cu1 O1 C3 . . . . 11.2(3) ?
    C1 N1 O2 C8 . . . . 113.3(3) ?
    Cu1 N1 O2 C8 . . . . -80.4(3) ?
    O2 N1 C1 C2 . . . . 174.8(3) ?
    Cu1 N1 C1 C2 . . . . 9.4(5) ?
    N1 C1 C2 C3 . . . . -2.9(5) ?
    N1 C1 C2 C7 . . . . 178.1(3) ?
    Cu1 O1 C3 C2 . . . . -9.0(5) ?
    Cu1 O1 C3 C4 . . . . 171.2(3) ?
    C7 C2 C3 O1 . . . . -178.8(3) ?
    C1 C2 C3 O1 . . . . 2.3(5) ?
    C7 C2 C3 C4 . . . . 0.9(5) ?
    C1 C2 C3 C4 . . . . -178.0(3) ?
    O1 C3 C4 C5 . . . . 179.6(3) ?
    C2 C3 C4 C5 . . . . -0.2(6) ?
    C3 C4 C5 C6 . . . . -0.2(6) ?
    C4 C5 C6 C7 . . . . 0.0(5) ?
    C4 C5 C6 Br1 . . . . 179.3(3) ?
    C5 C6 C7 C2 . . . . 0.7(5) ?
    Br1 C6 C7 C2 . . . . -178.6(2) ?
    C3 C2 C7 C6 . . . . -1.2(5) ?
    C1 C2 C7 C6 . . . . 177.7(3) ?
    N1 O2 C8 C9 . . . . 172.7(3) ?
