# Supplementary material for: Bis[(E)-4-bromo-2-(ethoxy­imino­meth­yl)phenolato-κ2 N,O 1]copper(II)
Source: Acta Crystallogr Sect E Struct Rep Online. 2009 Oct 31;65(Pt 11):m1471. doi: 10.1107/S160053680904433X (PMC2971190; doi:10.1107/S160053680904433X)
Supplement: Supplementary file 2 [file e-65-m1471-Isup2.hkl]

# 
# h,k,l, Fc-squared, Fo-squared, sigma(Fo-squared) and status flag 
# 
data_I
_shelx_title ' 081227e in P2(1)/n' 
_shelx_refln_list_code          4 
_shelx_F_calc_maximum      237.53 
_exptl_crystal_F_000       542.00 
_reflns_d_resolution_high  0.8406 
 
loop_ 
 _symmetry_equiv_pos_as_xyz 
 'x, y, z' 
 '-x+1/2, y+1/2, -z+1/2' 
 '-x, -y, -z' 
 'x-1/2, -y-1/2, z-1/2' 
 
_cell_length_a    10.0682 
_cell_length_b     5.4998 
_cell_length_c    17.9902 
_cell_angle_alpha  90.000 
_cell_angle_beta   96.846 
_cell_angle_gamma  90.000 
 
_shelx_F_squared_multiplier     1.000 
 
loop_ 
 _refln_index_h 
 _refln_index_k 
 _refln_index_l 
 _refln_F_squared_calc 
 _refln_F_squared_meas 
 _refln_F_squared_sigma 
 _refln_observed_status 
   2   0   0    11322.80    11458.41    241.55 o 
   4   0   0     1080.78     1113.17     26.96 o 
   6   0   0      435.05      520.97     17.53 o 
   8   0   0      132.15      137.96     12.24 o 
  10   0   0       62.07       64.41     13.37 o 
   1   1   0     9811.73     9704.86    252.78 o 
   2   1   0      456.51      434.43      7.68 o 
   3   1   0     1229.21     1190.99     17.90 o 
   4   1   0     3489.55     3814.97     90.70 o 
   5   1   0     1185.46     1362.39     23.73 o 
   6   1   0       48.95       47.55      5.26 o 
   7   1   0      108.23      108.67      7.26 o 
   8   1   0      263.42      294.79     18.26 o 
   9   1   0      552.12      549.70     23.41 o 
  10   1   0       32.78       27.99     13.66 o 
  11   1   0      193.45      212.75     19.77 o 
   0   2   0    11068.95    10828.20    357.14 o 
   1   2   0      132.11      114.26      8.15 o 
   2   2   0     2734.34     2750.61     56.47 o 
   3   2   0     3065.60     2881.63     54.72 o 
   4   2   0       31.45       27.28      3.61 o 
   5   2   0     5257.53     5329.87    263.67 o 
   6   2   0       78.18       70.95      6.50 o 
   7   2   0        5.75        4.05      9.94 o 
   8   2   0      131.45      123.62     28.22 o 
   9   2   0       39.47       43.62     13.85 o 
  10   2   0       27.75       37.32     14.72 o 
  11   2   0       73.20       85.32     23.43 o 
   1   3   0      280.27      259.79     11.39 o 
   2   3   0      930.73      899.26     18.82 o 
   3   3   0     1011.00     1033.19     44.27 o 
   4   3   0     6061.38     5995.42    221.61 o 
   5   3   0     1113.69     1090.86     35.42 o 
   6   3   0      252.22      263.03     13.75 o 
   7   3   0      592.04      584.52     38.84 o 
   8   3   0       16.84       22.76     13.72 o 
   9   3   0      270.52      286.64     26.94 o 
  10   3   0      130.10      120.54     19.41 o 
   0   4   0        5.50        1.43     11.11 o 
   1   4   0      150.26      159.65      8.77 o 
   2   4   0      174.54      161.45     10.39 o 
   3   4   0      909.81      869.24     27.79 o 
   4   4   0     1167.88     1111.92     44.67 o 
   5   4   0      918.83      922.96     43.26 o 
   6   4   0      520.43      537.41     39.99 o 
   7   4   0        4.99        8.54     12.00 o 
   8   4   0      623.25      690.58     87.82 o 
   9   4   0        1.39       -9.66     15.77 o 
   1   5   0      156.23      159.60     10.47 o 
   2   5   0        6.85       -0.66      8.93 o 
   3   5   0       11.03        6.54      8.97 o 
   4   5   0       22.16        2.89     11.62 o 
   5   5   0      230.99      259.31     29.62 o 
   6   5   0       36.38       31.44     14.30 o 
   7   5   0      319.61      348.22     36.77 o 
   0   6   0       78.92       88.44     29.91 o 
   1   6   0       11.54        3.18     28.37 o 
   2   6   0        0.53        2.15     21.76 o 
   3   6   0        0.49        5.17     15.67 o 
   4   6   0       97.54      120.18     17.85 o 
  -9   0   1     2412.43     2516.83    122.14 o 
  -7   0   1      179.06      178.40     18.03 o 
  -5   0   1      166.97      127.38     10.19 o 
  -3   0   1     1498.27     1721.28     38.80 o 
  -1   0   1    12053.72    11334.49    242.51 o 
   1   0   1    10529.19    10272.11    339.62 o 
   3   0   1    17410.11    17792.71    374.80 o 
   5   0   1     7779.39     8358.50    179.63 o 
   7   0   1      379.34      388.95     16.18 o 
   9   0   1       63.01       65.27     16.82 o 
 -11   1   1        0.19      -15.84     15.93 o 
 -10   1   1      318.80      366.80     49.24 o 
  -9   1   1     1016.65     1010.56     25.07 o 
  -8   1   1      399.94      448.93     22.82 o 
  -7   1   1      567.33      574.55     14.54 o 
  -6   1   1       42.49       40.95      6.29 o 
  -5   1   1       46.61       47.66      4.46 o 
  -4   1   1     1051.01     1138.52     42.75 o 
  -3   1   1      790.46      819.31     23.96 o 
  -2   1   1      528.72      586.23     16.98 o 
  -1   1   1     3705.45     3792.36     52.18 o 
   0   1   1     2327.18     2496.87     64.28 o 
   1   1   1     2945.40     3132.92     60.58 o 
   2   1   1    15053.18    13592.23    263.99 o 
   3   1   1      135.41      160.40      4.73 o 
   4   1   1    21051.35    21768.12    440.20 o 
   5   1   1     1502.95     1656.24     28.04 o 
   6   1   1     3072.36     3172.64     50.96 o 
   7   1   1      953.33     1028.15     30.69 o 
   8   1   1      177.76      181.50     10.72 o 
   9   1   1      384.52      396.62     20.15 o 
  10   1   1       87.06       85.38     16.16 o 
  11   1   1        3.89        1.76     13.98 o 
 -11   2   1      363.13      372.98     24.90 o 
 -10   2   1        3.53       -3.36     13.66 o 
  -9   2   1      546.10      574.38     33.36 o 
  -8   2   1     1089.07     1182.57     89.08 o 
  -7   2   1       90.07       92.77     12.09 o 
  -6   2   1     1027.90     1104.04     58.92 o 
  -5   2   1       92.60      110.64     11.25 o 
  -4   2   1      249.79      274.40     12.47 o 
  -3   2   1      144.47      172.52      7.30 o 
  -2   2   1     3477.68     3536.71    104.55 o 
  -1   2   1      241.43      195.11      6.39 o 
   0   2   1    15192.07    14695.73    371.53 o 
   1   2   1     3282.65     3311.82     65.31 o 
   2   2   1      705.93      706.04     17.89 o 
   3   2   1     3843.86     3650.41     82.69 o 
   4   2   1      677.12      656.17     12.40 o 
   5   2   1      926.90      877.99     29.92 o 
   6   2   1     1872.35     1922.09     61.30 o 
   7   2   1      330.60      336.82     16.16 o 
   8   2   1      584.08      631.83     25.59 o 
   9   2   1        9.36        6.24     12.18 o 
  10   2   1       71.94       72.32     24.66 o 
  11   2   1       12.78       10.99     15.69 o 
 -10   3   1       58.63       47.96     16.62 o 
  -9   3   1      124.55      139.26     22.46 o 
  -8   3   1      126.75      131.03     16.24 o 
  -7   3   1      347.83      343.95     42.99 o 
  -6   3   1      213.55      233.15     26.86 o 
  -5   3   1      123.50      143.00     18.56 o 
  -4   3   1     3849.02     3853.32    144.66 o 
  -3   3   1      703.16      718.96     27.70 o 
  -2   3   1     1016.66      981.26     19.61 o 
  -1   3   1     1493.33     1372.20     25.17 o 
   0   3   1     1786.94     1840.65     48.54 o 
   1   3   1     4226.40     4379.58     86.79 o 
   2   3   1      459.51      454.48     15.38 o 
   3   3   1      159.64      172.04      9.93 o 
   4   3   1      839.17      818.97     22.61 o 
   5   3   1      481.68      454.99     16.39 o 
   6   3   1      551.77      570.67     20.06 o 
   7   3   1     1114.90     1075.35     70.54 o 
   8   3   1      605.40      608.52     60.04 o 
   9   3   1      242.82      300.58     26.94 o 
  10   3   1      232.99      232.66     43.58 o 
  -9   4   1      117.67      159.25     19.44 o 
  -8   4   1      127.83      125.14     17.62 o 
  -7   4   1      265.36      314.05     37.05 o 
  -6   4   1      388.36      371.57     44.81 o 
  -5   4   1     2471.41     2538.10    173.04 o 
  -4   4   1        1.74        2.82      7.63 o 
  -3   4   1     1687.15     1651.67     40.58 o 
  -2   4   1      766.48      746.58     17.77 o 
  -1   4   1      914.34      887.33     19.76 o 
   0   4   1      625.91      628.79     15.98 o 
   1   4   1        5.04        2.57      7.26 o 
   2   4   1       38.23       30.87      6.59 o 
   3   4   1       25.59       27.11      7.22 o 
   4   4   1      457.62      444.59     17.61 o 
   5   4   1       50.18       47.53     10.15 o 
   6   4   1      152.07      136.08     15.52 o 
   7   4   1      203.29      224.47     18.43 o 
   8   4   1      105.06      135.77     25.94 o 
   9   4   1      356.79      381.76     46.63 o 
  -7   5   1        0.27        2.26     14.75 o 
  -6   5   1      125.94      155.75     25.76 o 
  -5   5   1       18.56       33.18     18.56 o 
  -4   5   1     1229.53     1292.24     74.87 o 
  -3   5   1        2.14       -4.89     10.29 o 
  -2   5   1      581.84      583.73     20.24 o 
  -1   5   1       57.07       60.05      9.83 o 
   0   5   1       34.16       37.37      9.47 o 
   1   5   1       34.73       32.15      7.95 o 
   2   5   1      125.12      121.73     12.71 o 
   3   5   1      337.62      315.68     16.54 o 
   4   5   1       26.08       18.02     12.54 o 
   5   5   1      117.31       95.08     18.74 o 
   6   5   1        0.01       -1.67     13.71 o 
   7   5   1       72.20       81.13     16.58 o 
  -4   6   1        5.94       15.73     14.19 o 
  -3   6   1      350.17      370.35     37.23 o 
  -2   6   1       28.66       22.89     22.63 o 
  -1   6   1      105.43      114.05     20.41 o 
   0   6   1       89.00       95.39     20.32 o 
   1   6   1        9.76      -11.82     18.53 o 
   2   6   1       26.85       15.67     20.43 o 
   3   6   1        1.29       -9.31     13.94 o 
   4   6   1        8.44       -0.57     16.18 o 
 -10   0   2      616.77      613.80     33.64 o 
  -8   0   2     5664.21     5801.26    128.97 o 
  -6   0   2     6322.92     6540.03    141.98 o 
  -4   0   2       64.25       71.30      5.37 o 
  -2   0   2     7233.31     7720.85    163.60 o 
   0   0   2      238.19      223.54      5.40 o 
   2   0   2       66.61      103.70      8.81 o 
   4   0   2     6919.06     7198.51    168.86 o 
   6   0   2    10129.21    10822.43    231.40 o 
   8   0   2     4705.13     4856.74    109.48 o 
  10   0   2      960.73      940.77     50.70 o 
 -11   1   2      271.37      299.00     21.60 o 
 -10   1   2        2.76        2.56     12.87 o 
  -9   1   2     1524.75     1594.57     47.06 o 
  -8   1   2        8.18        2.47      7.98 o 
  -7   1   2     3866.48     3990.22     98.00 o 
  -6   1   2       64.88       60.44      5.47 o 
  -5   1   2     3908.18     3951.66    131.36 o 
  -4   1   2     3542.58     3705.42    109.13 o 
  -3   1   2       38.88       40.78      2.84 o 
  -2   1   2      868.29      861.65     18.57 o 
  -1   1   2      428.86      431.27      8.07 o 
   0   1   2     2766.70     2914.68     46.45 o 
   1   1   2     6252.87     6620.93    173.35 o 
   2   1   2     3232.64     3123.53     92.50 o 
   3   1   2     1596.90     1546.29     29.25 o 
   4   1   2       33.89       77.88      5.75 o 
   5   1   2     8721.88     9067.18    150.58 o 
   6   1   2      116.84      119.85      6.35 o 
   7   1   2     5592.46     5903.39     91.87 o 
   8   1   2      214.24      239.13     13.93 o 
   9   1   2      117.78      117.68     14.88 o 
  10   1   2      270.27      282.58     19.95 o 
  11   1   2       37.92       33.11     15.34 o 
 -11   2   2      351.18      371.83     26.62 o 
 -10   2   2       46.53       59.06     15.23 o 
  -9   2   2      174.74      205.71     17.49 o 
  -8   2   2     1157.83     1189.13    115.76 o 
  -7   2   2      526.27      527.26     29.10 o 
  -6   2   2      987.63     1005.17     44.96 o 
  -5   2   2     1433.56     1440.91     91.73 o 
  -4   2   2       32.47       29.12      5.08 o 
  -3   2   2     4075.79     4069.11     99.12 o 
  -2   2   2       99.81      117.69      7.82 o 
  -1   2   2      175.34      183.91      6.89 o 
   0   2   2     1124.06     1163.37     20.55 o 
   1   2   2     6318.56     6421.50    115.11 o 
   2   2   2      269.70      244.50     10.28 o 
   3   2   2     4951.29     4822.98     94.72 o 
   4   2   2      597.89      541.10      9.12 o 
   5   2   2     1008.56      989.05     32.96 o 
   6   2   2     1157.93     1244.81     33.82 o 
   7   2   2        1.85        7.73      7.59 o 
   8   2   2      247.78      270.45     23.89 o 
   9   2   2      332.83      372.99     52.87 o 
  10   2   2      440.73      429.60     24.49 o 
  11   2   2      223.12      242.94     21.23 o 
 -10   3   2      225.68      214.69     39.28 o 
  -9   3   2       57.55       66.51     26.35 o 
  -8   3   2        0.94       -9.98     11.53 o 
  -7   3   2       93.31      108.46     21.28 o 
  -6   3   2      182.97      201.35     51.39 o 
  -5   3   2     1223.63     1215.39     34.48 o 
  -4   3   2     1551.45     1456.21     49.47 o 
  -3   3   2     2203.85     2190.74     83.23 o 
  -2   3   2     2316.90     2324.38     39.75 o 
  -1   3   2     4061.52     4348.61     80.60 o 
   0   3   2      938.16      984.75     19.53 o 
   1   3   2      910.63      853.48     17.31 o 
   2   3   2     4800.52     4885.42     97.01 o 
   3   3   2      281.12      264.84     16.80 o 
   4   3   2     1454.77     1443.57     35.18 o 
   5   3   2      506.08      536.26     20.29 o 
   6   3   2      233.88      251.13     14.01 o 
   7   3   2      232.91      207.39     16.98 o 
   8   3   2      276.77      254.73     33.54 o 
   9   3   2      105.16      116.80     18.28 o 
  10   3   2      463.92      488.65     27.56 o 
  -9   4   2        8.17       11.43     17.64 o 
  -8   4   2        0.82      -18.30     13.75 o 
  -7   4   2      187.16      225.32     34.82 o 
  -6   4   2       91.52      109.31     24.27 o 
  -5   4   2      109.66       98.97     12.96 o 
  -4   4   2       47.93       70.69     15.49 o 
  -3   4   2      558.00      542.40     17.58 o 
  -2   4   2     1448.17     1425.45     27.70 o 
  -1   4   2       29.00       16.57      5.73 o 
   0   4   2     2242.60     2214.33     39.58 o 
   1   4   2      579.13      559.67     19.41 o 
   2   4   2     1204.19     1200.28     30.98 o 
   3   4   2      205.15      199.86     10.82 o 
   4   4   2      458.02      453.46     17.71 o 
   5   4   2      195.34      208.34     15.09 o 
   6   4   2       27.46       18.76     10.19 o 
   7   4   2       13.58       10.21     13.84 o 
   8   4   2       57.23       44.89     14.96 o 
   9   4   2      193.19      219.10     44.04 o 
  -7   5   2       37.98       13.04     14.74 o 
  -6   5   2       10.20        5.68     13.74 o 
  -5   5   2       92.05      108.41     15.15 o 
  -4   5   2       16.51       21.20     13.62 o 
  -3   5   2      646.72      680.59     25.95 o 
  -2   5   2       77.15       59.88     12.44 o 
  -1   5   2     1061.99     1094.11     31.43 o 
   0   5   2        2.79       -5.70      9.42 o 
   1   5   2      775.08      825.40     32.59 o 
   2   5   2       28.86       28.56      9.94 o 
   3   5   2      142.26      164.52     13.86 o 
   4   5   2      104.43      102.40     12.86 o 
   5   5   2       79.10       69.38     15.29 o 
   6   5   2        0.03        0.38     13.42 o 
   7   5   2        7.94        2.77     15.39 o 
  -4   6   2      232.30      239.51     19.90 o 
  -3   6   2       86.53      111.23     28.06 o 
  -2   6   2      421.49      470.38     41.76 o 
  -1   6   2        9.90       -1.18     16.88 o 
   0   6   2      335.34      368.20     40.05 o 
   1   6   2        2.31       -0.51     26.37 o 
   2   6   2      216.97      254.51     21.02 o 
   3   6   2       20.32       25.83     14.52 o 
   4   6   2        0.14       -1.19     15.06 o 
 -11   0   3       15.96       21.20     18.23 o 
  -9   0   3       65.38       47.71     11.32 o 
  -7   0   3     3138.30     3155.15     72.46 o 
  -5   0   3    12489.11    12050.95    256.01 o 
  -3   0   3    13230.57    12907.06    273.38 o 
  -1   0   3    11357.83    11478.76    203.38 o 
   1   0   3      336.03      330.30     10.81 o 
   3   0   3     2085.67     2305.51     80.71 o 
   5   0   3        8.26       12.54      5.35 o 
   7   0   3     2864.45     2990.04     69.48 o 
   9   0   3     1403.54     1501.69     41.33 o 
  11   0   3     1027.91     1064.24     58.84 o 
 -11   1   3       18.61        0.94     14.08 o 
 -10   1   3       58.53       65.21     23.17 o 
  -9   1   3       80.26       84.60     10.16 o 
  -8   1   3      169.58      165.35     12.13 o 
  -7   1   3      507.95      525.78     13.69 o 
  -6   1   3     5916.18     6046.53    140.41 o 
  -5   1   3      145.49      168.26     10.58 o 
  -4   1   3     9123.85     8982.40    148.41 o 
  -3   1   3     1636.11     1663.76     27.11 o 
  -2   1   3     2954.63     2731.17     83.03 o 
  -1   1   3    23277.34    22374.71    714.31 o 
   0   1   3       68.32       65.97      3.11 o 
   1   1   3     3055.25     3170.89     76.47 o 
   2   1   3     3598.64     3731.41     83.78 o 
   3   1   3       75.86       81.98      4.05 o 
   4   1   3      316.72      339.16      8.56 o 
   5   1   3     1072.48     1122.89     20.40 o 
   6   1   3      544.06      575.10     13.47 o 
   7   1   3     1212.51     1179.26     22.68 o 
   8   1   3     1080.22     1088.29     27.53 o 
   9   1   3       63.54       56.92     10.41 o 
  10   1   3     1004.48     1058.65     29.45 o 
  11   1   3       37.40       35.01     14.80 o 
 -11   2   3        0.14       -2.85     15.05 o 
 -10   2   3      486.32      515.78     34.41 o 
  -9   2   3      621.53      650.15     35.08 o 
  -8   2   3     1237.57     1336.99    107.08 o 
  -7   2   3      998.68      983.47     36.09 o 
  -6   2   3      385.41      383.20     36.93 o 
  -5   2   3     4230.25     4187.72    260.10 o 
  -4   2   3       71.00       73.67      6.03 o 
  -3   2   3     1605.59     1531.33     43.35 o 
  -2   2   3     5055.90     5206.14     90.94 o 
  -1   2   3     2625.85     2703.63     50.37 o 
   0   2   3      952.06      938.02     23.53 o 
   1   2   3      518.93      493.44     10.46 o 
   2   2   3       47.49       37.01      5.62 o 
   3   2   3       72.74       61.45      6.76 o 
   4   2   3       21.59       15.40      6.09 o 
   5   2   3       26.02       29.37      5.68 o 
   6   2   3     1879.22     1936.10     41.12 o 
   7   2   3      401.28      416.05     28.99 o 
   8   2   3      867.80      801.80     23.46 o 
   9   2   3      585.90      600.74     27.42 o 
  10   2   3        1.03      -16.70     17.85 o 
 -10   3   3       96.28      120.64     32.52 o 
  -9   3   3      216.14      245.65     24.81 o 
  -8   3   3      126.28      120.97     15.52 o 
  -7   3   3      523.30      514.32     71.87 o 
  -6   3   3      173.68      159.17     26.48 o 
  -5   3   3      791.72      794.65     31.50 o 
  -4   3   3      841.82      872.02     18.56 o 
  -3   3   3      556.41      553.61     23.67 o 
  -2   3   3     1046.30     1041.16     24.23 o 
  -1   3   3     3283.77     3133.42     90.88 o 
   0   3   3      204.15      182.48      7.86 o 
   1   3   3     1365.50     1358.70     25.22 o 
   2   3   3     1203.13     1152.78     30.36 o 
   3   3   3      405.62      405.20     19.81 o 
   4   3   3      598.70      586.70     16.46 o 
   5   3   3     1617.52     1667.02     60.20 o 
   6   3   3      433.10      438.05     15.52 o 
   7   3   3      857.96      905.33     59.10 o 
   8   3   3      187.97      191.38     18.12 o 
   9   3   3        6.96       -3.84     14.35 o 
  10   3   3       64.23       42.80     19.05 o 
  -9   4   3      152.63      147.84     19.34 o 
  -8   4   3      174.64      188.57     33.67 o 
  -7   4   3        1.24        8.55     12.51 o 
  -6   4   3      170.71      183.74     20.10 o 
  -5   4   3       15.66       -4.71     10.51 o 
  -4   4   3      272.24      266.30     16.98 o 
  -3   4   3       44.57       31.91     14.19 o 
  -2   4   3      573.40      605.33     19.56 o 
  -1   4   3      901.79      934.31     21.52 o 
   0   4   3      517.23      505.69     13.97 o 
   1   4   3     2333.07     2372.40     52.41 o 
   2   4   3      176.48      183.89     12.47 o 
   3   4   3     5417.66     5642.57    162.51 o 
   4   4   3       35.95       32.05      8.90 o 
   5   4   3      145.84      159.29     14.54 o 
   6   4   3      113.00      114.20     13.13 o 
   7   4   3       44.37       46.93     12.12 o 
   8   4   3       32.48       39.73     15.37 o 
   9   4   3        1.58       -6.63     15.39 o 
  -7   5   3        0.47       -1.10     14.25 o 
  -6   5   3       24.40       35.93     15.47 o 
  -5   5   3        3.36        0.25     12.76 o 
  -4   5   3        7.00        8.45     11.84 o 
  -3   5   3        0.44       -0.05     10.86 o 
  -2   5   3       22.43       33.15     11.37 o 
  -1   5   3      157.83      144.21     17.39 o 
   0   5   3      325.62      342.85     34.34 o 
   1   5   3       74.33       59.59     14.82 o 
   2   5   3     1159.38     1202.81     33.74 o 
   3   5   3        4.76      -12.07     10.72 o 
   4   5   3      476.27      514.23     30.40 o 
   5   5   3       66.00       68.49     13.09 o 
   6   5   3      129.85      134.40     19.07 o 
   7   5   3        0.42       -5.31     17.46 o 
  -4   6   3        1.53       23.25     24.48 o 
  -3   6   3        1.06       14.80     21.92 o 
  -2   6   3      154.63      171.23     22.28 o 
  -1   6   3       12.74       20.16     18.12 o 
   0   6   3       10.72       13.86     16.92 o 
   1   6   3      280.53      268.49     38.30 o 
   2   6   3       11.72       16.31     16.41 o 
   3   6   3      259.07      305.10     35.90 o 
   4   6   3       15.69       38.32     16.99 o 
 -10   0   4      497.11      464.01     28.78 o 
  -8   0   4       18.06       21.09      9.25 o 
  -6   0   4     2125.80     2192.72     51.57 o 
  -4   0   4     1760.16     1655.38     41.84 o 
  -2   0   4    44240.22    36317.61    770.21 o 
   0   0   4     4462.46     4436.62     79.74 o 
   2   0   4     2366.15     2392.67     83.16 o 
   4   0   4       93.33       89.04      6.63 o 
   6   0   4     1099.27     1106.17     29.68 o 
   8   0   4     1328.73     1312.90     36.36 o 
  10   0   4      620.76      589.83     42.20 o 
 -11   1   4        0.04       -9.63     19.46 o 
 -10   1   4      119.86      121.59     11.81 o 
  -9   1   4       25.88       16.48      9.00 o 
  -8   1   4       21.35       35.30      8.12 o 
  -7   1   4       45.73       43.34      8.02 o 
  -6   1   4     1200.14     1220.74     22.52 o 
  -5   1   4      218.93      196.08      8.95 o 
  -4   1   4      257.37      239.65      7.25 o 
  -3   1   4     7353.07     7133.39    121.94 o 
  -2   1   4      792.14      807.49     32.01 o 
  -1   1   4    56420.72    47175.85   1469.15 o 
   0   1   4      429.66      420.99      7.87 o 
   1   1   4     2989.44     2948.90     54.51 o 
   2   1   4     2086.59     2089.38     43.05 o 
   3   1   4      111.21       97.66      4.48 o 
   4   1   4     1953.25     2076.40     39.84 o 
   5   1   4       33.03       30.25      4.32 o 
   6   1   4       13.53       10.16      4.89 o 
   7   1   4       85.82       91.24      8.83 o 
   8   1   4       38.73       36.04      8.40 o 
   9   1   4      208.02      229.66     14.55 o 
  10   1   4       44.05       38.98     11.51 o 
  11   1   4      421.41      436.72     41.63 o 
 -11   2   4        3.86        7.84     15.19 o 
 -10   2   4      138.29      131.70     17.37 o 
  -9   2   4        4.21       10.32     12.06 o 
  -8   2   4      245.88      268.39     15.00 o 
  -7   2   4      413.01      404.24     15.98 o 
  -6   2   4      974.46      996.49     47.44 o 
  -5   2   4     3321.88     3256.82    198.84 o 
  -4   2   4      842.98      786.68     29.43 o 
  -3   2   4     1066.86      992.61     30.70 o 
  -2   2   4     2361.52     2207.03     36.43 o 
  -1   2   4      152.40      175.28      6.88 o 
   0   2   4     4274.11     4306.46     76.93 o 
   1   2   4     1508.21     1535.04     26.59 o 
   2   2   4     1582.85     1609.12     35.60 o 
   3   2   4    12896.69    13321.58    269.60 o 
   4   2   4     1089.45     1124.73     37.02 o 
   5   2   4       39.94       36.16      6.37 o 
   6   2   4        4.00        2.70      7.33 o 
   7   2   4      462.55      443.54     17.11 o 
   8   2   4       38.20       28.57      9.64 o 
   9   2   4      472.35      474.06     53.33 o 
  10   2   4      155.83      158.17     18.05 o 
 -10   3   4        0.92       -0.82     15.76 o 
  -9   3   4      162.03      237.49     42.99 o 
  -8   3   4       37.95       52.09     13.63 o 
  -7   3   4      160.23      168.79     27.47 o 
  -6   3   4     4911.61     4807.56    368.31 o 
  -5   3   4      597.48      611.50     35.12 o 
  -4   3   4     2015.99     1949.02     95.07 o 
  -3   3   4      788.86      707.09     39.59 o 
  -2   3   4       86.88       91.23      5.51 o 
  -1   3   4      340.60      342.76     11.35 o 
   0   3   4      602.49      657.85     18.67 o 
   1   3   4      423.47      452.61     16.05 o 
   2   3   4     2314.78     2342.77     50.73 o 
   3   3   4      679.04      655.38     30.11 o 
   4   3   4      870.01      856.83     38.97 o 
   5   3   4     1069.82     1070.20     43.94 o 
   6   3   4       37.99       41.54      8.50 o 
   7   3   4      902.37      908.25     61.22 o 
   8   3   4      259.98      222.66     28.58 o 
   9   3   4       77.80       96.53     16.76 o 
  10   3   4      143.55      156.99     19.74 o 
  -9   4   4        0.20        0.38     18.74 o 
  -8   4   4      363.85      374.09     38.18 o 
  -7   4   4       74.15       59.69     21.30 o 
  -6   4   4      487.17      530.01     73.15 o 
  -5   4   4      125.28      128.02     14.05 o 
  -4   4   4       24.97       14.24     10.41 o 
  -3   4   4       41.64       48.09     10.14 o 
  -2   4   4       34.70       27.02      9.05 o 
  -1   4   4       16.75       20.94      6.28 o 
   0   4   4        1.50        0.63      7.91 o 
   1   4   4      499.06      488.04     22.00 o 
   2   4   4      930.13      985.32     28.06 o 
   3   4   4     1827.03     1875.35     79.60 o 
   4   4   4      381.78      370.28     29.40 o 
   5   4   4      206.53      214.95     16.31 o 
   6   4   4      628.76      667.36     48.12 o 
   7   4   4       16.79       14.61     11.78 o 
   8   4   4      189.77      185.87     20.79 o 
  -7   5   4      121.94      137.73     18.35 o 
  -6   5   4        9.34       16.99     14.18 o 
  -5   5   4      202.91      201.09     18.51 o 
  -4   5   4      155.58      155.47     18.05 o 
  -3   5   4        8.90       -4.29     18.23 o 
  -2   5   4        9.81       -0.38     12.92 o 
  -1   5   4      169.69      161.93     18.01 o 
   0   5   4        0.72      -12.86     13.60 o 
   1   5   4        5.33        5.48      9.56 o 
   2   5   4        0.55       -1.94     10.45 o 
   3   5   4      446.61      516.78     52.39 o 
   4   5   4       56.59       55.22     13.06 o 
   5   5   4      531.56      571.04     56.94 o 
   6   5   4        7.84        4.15     14.87 o 
   7   5   4      543.38      634.86     96.48 o 
  -4   6   4        3.65       12.90     23.04 o 
  -3   6   4        0.26      -23.92     17.36 o 
  -2   6   4       24.85       12.44     17.54 o 
  -1   6   4        2.16        0.98     17.81 o 
   0   6   4        1.72      -20.67     16.28 o 
   1   6   4       59.18       55.77     28.22 o 
   2   6   4       25.36       35.37     18.92 o 
   3   6   4       20.24       33.44     18.43 o 
 -11   0   5      144.60      187.33     24.07 o 
  -9   0   5       69.16      103.49     17.51 o 
  -7   0   5      294.60      283.03     14.85 o 
  -5   0   5     3098.01     3293.09     73.96 o 
  -3   0   5      912.36      997.02     24.81 o 
  -1   0   5      225.10      276.40      8.20 o 
   1   0   5    20233.26    18672.88    367.92 o 
   3   0   5    17618.29    17127.76    563.10 o 
   5   0   5     2082.76     2018.56     47.54 o 
   7   0   5        2.72        2.43      7.75 o 
   9   0   5      244.52      214.21     25.30 o 
  11   0   5       25.02       21.82     22.43 o 
 -11   1   5       84.39       75.53     21.41 o 
 -10   1   5      775.65      802.36     23.91 o 
  -9   1   5      200.71      209.79     12.52 o 
  -8   1   5        0.33      -10.59      7.06 o 
  -7   1   5      219.47      210.64     16.66 o 
  -6   1   5      346.00      361.31     10.77 o 
  -5   1   5       31.52       31.81      5.59 o 
  -4   1   5       23.50       26.31      3.40 o 
  -3   1   5      748.25      695.61     13.42 o 
  -2   1   5     8619.94     8424.31    377.68 o 
  -1   1   5     3241.48     3354.71     97.10 o 
   0   1   5    12205.72    12122.70    164.84 o 
   1   1   5       13.53       14.34      2.84 o 
   2   1   5    11765.12    11465.65    217.67 o 
   3   1   5     2442.19     2554.43     52.62 o 
   4   1   5     4261.18     4142.31     67.36 o 
   5   1   5     2047.83     1997.10     33.53 o 
   6   1   5      789.62      742.39     16.03 o 
   7   1   5     1149.10     1125.84     27.69 o 
   8   1   5       86.79       84.72     10.15 o 
   9   1   5       36.58       41.37     10.28 o 
  10   1   5       45.59       27.86     11.60 o 
  11   1   5        9.13      -14.03     23.35 o 
 -11   2   5      126.59      117.99     23.35 o 
 -10   2   5      358.22      408.46     24.41 o 
  -9   2   5      128.37      156.91     16.24 o 
  -8   2   5      268.72      261.27     14.78 o 
  -7   2   5      135.43      125.51     10.29 o 
  -6   2   5        1.03       -0.01      6.93 o 
  -5   2   5      299.51      296.99     29.26 o 
  -4   2   5     1604.02     1537.90     70.76 o 
  -3   2   5       81.00       99.30      6.36 o 
  -2   2   5     5602.49     5656.29    102.44 o 
  -1   2   5     3458.60     3719.77     60.34 o 
   0   2   5     4594.18     4857.96     88.08 o 
   1   2   5     6023.95     6266.34     99.49 o 
   2   2   5        0.86        0.64      5.05 o 
   3   2   5     6441.17     6603.93    193.44 o 
   4   2   5     2095.70     2046.54     45.14 o 
   5   2   5     1116.87     1155.38     33.87 o 
   6   2   5     1311.29     1379.53     32.21 o 
   7   2   5       41.36       45.75      9.52 o 
   8   2   5      164.78      184.43     16.12 o 
   9   2   5       35.77       30.63     13.02 o 
  10   2   5       77.92       89.56     16.16 o 
 -10   3   5      102.86      118.59     23.04 o 
  -9   3   5      222.80      231.57     30.62 o 
  -8   3   5       30.43       21.52     12.22 o 
  -7   3   5       34.30       30.19     11.22 o 
  -6   3   5     1388.22     1326.34    125.79 o 
  -5   3   5       31.83       28.54      7.64 o 
  -4   3   5      634.74      658.97     22.96 o 
  -3   3   5     1597.95     1525.36     42.81 o 
  -2   3   5     1238.09     1206.86     33.38 o 
  -1   3   5     3556.63     3582.21     59.28 o 
   0   3   5      181.06      161.57      7.55 o 
   1   3   5      385.25      353.67      9.91 o 
   2   3   5      250.85      232.90     13.82 o 
   3   3   5      230.82      214.35     12.86 o 
   4   3   5       74.02       74.93     10.26 o 
   5   3   5     1057.60     1046.58     37.56 o 
   6   3   5      799.78      803.24     31.09 o 
   7   3   5      315.14      395.35     27.17 o 
   8   3   5      165.98      196.12     18.94 o 
   9   3   5       88.26       71.82     23.99 o 
  -9   4   5       62.55       60.58     16.58 o 
  -8   4   5       71.04       49.35     15.15 o 
  -7   4   5      363.95      373.88     27.88 o 
  -6   4   5        1.80        5.32     11.46 o 
  -5   4   5      936.73     1038.59    109.97 o 
  -4   4   5       81.44       71.07     11.89 o 
  -3   4   5      329.00      310.50     18.92 o 
  -2   4   5      241.17      237.38     42.07 o 
  -1   4   5        0.42        1.79      7.04 o 
   0   4   5      759.86      695.47     22.13 o 
   1   4   5        5.52        2.27      7.77 o 
   2   4   5       71.14       55.12     13.44 o 
   3   4   5       80.66       85.01     12.07 o 
   4   4   5      437.92      457.13     20.73 o 
   5   4   5      131.02      136.88     12.13 o 
   6   4   5      407.54      423.43     27.72 o 
   7   4   5      466.02      474.70     22.63 o 
   8   4   5      115.83      119.84     19.54 o 
  -7   5   5       20.05       18.89     21.43 o 
  -6   5   5      756.85      913.19     74.38 o 
  -5   5   5       74.98       84.44     15.32 o 
  -4   5   5      759.08      782.20     29.46 o 
  -3   5   5      232.64      222.53     20.54 o 
  -2   5   5      242.63      242.63     21.13 o 
  -1   5   5       23.76       15.51     14.70 o 
   0   5   5        8.67       -0.41     13.99 o 
   1   5   5        6.45        1.06     12.99 o 
   2   5   5        3.11       -9.80     10.39 o 
   3   5   5      309.74      306.21     19.13 o 
   4   5   5       35.00       20.23     14.83 o 
   5   5   5        3.32      -14.59     12.26 o 
   6   5   5      172.34      208.10     41.87 o 
  -4   6   5        0.60      -18.54     22.84 o 
  -3   6   5      181.30      158.81     22.62 o 
  -2   6   5       15.18        2.10     17.53 o 
  -1   6   5       19.75       29.34     17.93 o 
   0   6   5       15.17        5.43     25.14 o 
   1   6   5        7.51       11.83     25.86 o 
   2   6   5       98.48      123.98     31.75 o 
   3   6   5        2.72       -0.45     26.22 o 
 -10   0   6      755.13      798.51     39.12 o 
  -8   0   6     2258.85     2207.34     72.05 o 
  -6   0   6      821.08      886.52     31.03 o 
  -4   0   6     1588.76     1711.25     40.72 o 
  -2   0   6     2253.08     2382.70     45.04 o 
   0   0   6     4705.97     4898.27     89.23 o 
   2   0   6     7086.07     7000.22    235.00 o 
   4   0   6    15331.19    15217.03    502.98 o 
   6   0   6     8572.59     8080.50    174.71 o 
   8   0   6       66.12       54.30     12.34 o 
  10   0   6        7.47      -24.89     18.85 o 
 -11   1   6      412.40      442.92     23.50 o 
 -10   1   6       66.85       67.12     13.54 o 
  -9   1   6     1701.03     1674.79     36.73 o 
  -8   1   6      129.70      134.90     10.58 o 
  -7   1   6     1216.96     1177.95     26.44 o 
  -6   1   6      705.23      690.77     18.25 o 
  -5   1   6       38.72       36.97      4.60 o 
  -4   1   6     1119.44     1116.09     20.40 o 
  -3   1   6       90.41       85.62      5.97 o 
  -2   1   6      603.27      679.64     15.70 o 
  -1   1   6      277.64      315.17      9.46 o 
   0   1   6     1520.13     1644.70     25.11 o 
   1   1   6      106.96       88.98      6.91 o 
   2   1   6      423.30      401.24     13.44 o 
   3   1   6     1974.38     1822.56     72.74 o 
   4   1   6      663.77      697.58     15.11 o 
   5   1   6     6675.27     6483.27    118.50 o 
   6   1   6      207.07      202.40     12.02 o 
   7   1   6     1544.00     1507.05     34.43 o 
   8   1   6      344.49      342.15     17.08 o 
   9   1   6      687.86      641.09     21.74 o 
  10   1   6      178.96      197.08     21.33 o 
 -11   2   6       32.52        7.05     15.99 o 
 -10   2   6      323.53      335.44     31.57 o 
  -9   2   6        3.77        0.51     10.22 o 
  -8   2   6      761.67      750.36     29.42 o 
  -7   2   6       61.88       65.33      9.53 o 
  -6   2   6     2178.55     2191.11     58.77 o 
  -5   2   6     1691.24     1596.97     44.18 o 
  -4   2   6      438.19      411.43     13.46 o 
  -3   2   6      227.19      205.04      9.60 o 
  -2   2   6     2079.46     2209.63     44.59 o 
  -1   2   6     1208.64     1190.32     19.40 o 
   0   2   6       69.54       76.16     14.26 o 
   1   2   6     6903.25     7072.54    112.42 o 
   2   2   6     1989.22     2003.02     43.90 o 
   3   2   6      716.86      673.11     20.59 o 
   4   2   6     4053.83     4041.50     82.49 o 
   5   2   6       52.60       60.39      9.12 o 
   6   2   6     1390.48     1428.58     38.09 o 
   7   2   6      392.38      401.47     17.19 o 
   8   2   6      453.17      420.02     18.43 o 
   9   2   6      602.92      585.18     22.28 o 
  10   2   6      134.67      155.32     18.57 o 
 -10   3   6        0.80        0.10     14.63 o 
  -9   3   6       40.76       29.30     14.28 o 
  -8   3   6      312.80      332.01     32.34 o 
  -7   3   6      334.40      310.61     23.86 o 
  -6   3   6      554.82      526.31     40.24 o 
  -5   3   6       60.93       62.89      8.84 o 
  -4   3   6      743.64      698.05     32.78 o 
  -3   3   6      888.91      915.30     21.91 o 
  -2   3   6      195.38      229.48     13.07 o 
  -1   3   6      761.43      699.32     15.78 o 
   0   3   6     2481.95     2479.73     47.82 o 
   1   3   6      125.99      126.07      9.47 o 
   2   3   6     2583.05     2594.47     56.37 o 
   3   3   6      107.24      126.66     11.37 o 
   4   3   6      891.60      930.29     31.83 o 
   5   3   6       26.21       24.43     10.17 o 
   6   3   6       10.31        2.85      8.60 o 
   7   3   6       72.79      101.13     12.88 o 
   8   3   6      742.82      701.96     30.10 o 
   9   3   6      181.55      183.51     43.96 o 
  -9   4   6        0.33       -7.71     14.86 o 
  -8   4   6        0.02       -4.70     13.57 o 
  -7   4   6        1.28        2.42     12.76 o 
  -6   4   6       27.68       65.62     13.28 o 
  -5   4   6      352.60      333.83     33.98 o 
  -4   4   6      880.81      965.34     63.86 o 
  -3   4   6      349.68      330.58     17.04 o 
  -2   4   6     1210.65     1256.04     32.27 o 
  -1   4   6      400.31      431.55     23.88 o 
   0   4   6      987.50     1017.39     28.68 o 
   1   4   6     1032.10      979.66     27.68 o 
   2   4   6      251.79      248.48     16.04 o 
   3   4   6       53.96       59.23     11.03 o 
   4   4   6       16.07        7.78     10.27 o 
   5   4   6        0.24       15.66     11.42 o 
   6   4   6        1.67       -7.11     11.32 o 
   7   4   6      191.46      178.06     21.98 o 
   8   4   6       15.35        8.19     17.35 o 
  -7   5   6       22.88       36.15     14.99 o 
  -6   5   6       17.45       30.74     15.27 o 
  -5   5   6      270.69      333.37     27.83 o 
  -4   5   6       10.37       13.68     12.87 o 
  -3   5   6     1000.32      978.79     38.84 o 
  -2   5   6       55.41       32.64     16.49 o 
  -1   5   6      801.99      805.56     34.59 o 
   0   5   6        1.16       -6.15     22.12 o 
   1   5   6      453.32      426.04     47.93 o 
   2   5   6      103.33      107.51     14.06 o 
   3   5   6        0.32       -3.59     11.68 o 
   4   5   6      147.09      156.54     20.40 o 
   5   5   6       23.47       27.62     15.13 o 
   6   5   6       31.24       37.32     15.66 o 
  -3   6   6        0.28      -11.35     17.52 o 
  -2   6   6      225.48      248.52     25.23 o 
  -1   6   6       10.82       -3.29     17.67 o 
   0   6   6      217.52      188.34     39.07 o 
   1   6   6        1.66       -1.37     15.75 o 
   2   6   6       75.86       85.67     34.62 o 
 -11   0   7        0.24        7.22     18.95 o 
  -9   0   7      105.35      125.57     17.92 o 
  -7   0   7     4947.65     4859.93    240.46 o 
  -5   0   7     6163.06     6199.24    135.53 o 
  -3   0   7      761.68      756.55     17.60 o 
  -1   0   7      959.55      931.75     20.65 o 
   1   0   7     3843.84     3799.29     70.72 o 
   3   0   7      368.27      463.96     25.96 o 
   5   0   7     1065.54     1068.13     47.06 o 
   7   0   7      187.50      176.29     12.19 o 
   9   0   7     1144.94     1125.49     55.82 o 
 -11   1   7      133.14      166.04     17.97 o 
 -10   1   7      127.41      110.99     15.82 o 
  -9   1   7      238.97      259.43     14.75 o 
  -8   1   7     1118.66     1073.71     26.18 o 
  -7   1   7       36.44       35.41      7.88 o 
  -6   1   7     2659.78     2550.51     50.02 o 
  -5   1   7       41.43       36.43      4.78 o 
  -4   1   7     2793.12     2669.28     43.47 o 
  -3   1   7     4554.90     4746.08     73.99 o 
  -2   1   7     3817.58     3934.46     62.14 o 
  -1   1   7       10.94       13.50      3.25 o 
   0   1   7       43.64       45.08      4.01 o 
   1   1   7       31.26       39.42      4.51 o 
   2   1   7     2657.37     3034.55     62.35 o 
   3   1   7      631.72      597.22     18.22 o 
   4   1   7       35.64       38.26      7.41 o 
   5   1   7     1178.77     1092.26     26.13 o 
   6   1   7     2636.77     2466.28     50.53 o 
   7   1   7      111.65      106.51     10.17 o 
   8   1   7     2482.44     2308.40     49.19 o 
   9   1   7       44.09       32.86     10.69 o 
  10   1   7     1042.03     1042.94     40.57 o 
 -10   2   7      142.89      165.46     17.95 o 
  -9   2   7      167.20      148.72     13.28 o 
  -8   2   7      313.96      295.41     15.72 o 
  -7   2   7     2881.28     2762.13     81.15 o 
  -6   2   7       70.58       70.98     10.70 o 
  -5   2   7     2521.04     2470.29     59.07 o 
  -4   2   7     1364.20     1374.13     29.36 o 
  -3   2   7     1985.77     1823.77     36.14 o 
  -2   2   7     5314.88     5092.88     85.98 o 
  -1   2   7        7.57        4.64      3.45 o 
   0   2   7      812.97      798.75     16.48 o 
   1   2   7       51.37       42.46      6.92 o 
   2   2   7      165.06      140.47     10.15 o 
   3   2   7      445.75      430.02     17.04 o 
   4   2   7     2159.81     2207.69     71.20 o 
   5   2   7      854.23      881.24     36.41 o 
   6   2   7     1890.17     1865.80     56.89 o 
   7   2   7      660.41      670.54     22.50 o 
   8   2   7       18.41       18.58     10.00 o 
   9   2   7      409.57      391.83     20.06 o 
  10   2   7      140.51      150.25     17.97 o 
 -10   3   7      125.78      146.27     33.03 o 
  -9   3   7      198.84      218.43     23.53 o 
  -8   3   7       22.97       26.43     12.47 o 
  -7   3   7      200.48      164.87     13.21 o 
  -6   3   7       45.54       21.58      9.03 o 
  -5   3   7       72.61       85.59     20.93 o 
  -4   3   7       28.27       21.09      7.28 o 
  -3   3   7     1082.26     1053.17     50.55 o 
  -2   3   7      660.73      663.94     23.54 o 
  -1   3   7      906.68      879.16     18.62 o 
   0   3   7     1375.87     1341.97     40.22 o 
   1   3   7        9.98        8.63      7.11 o 
   2   3   7     1384.49     1364.03     44.30 o 
   3   3   7      147.17      141.51     14.03 o 
   4   3   7       40.39       38.71     10.05 o 
   5   3   7     1427.64     1510.15     49.84 o 
   6   3   7      114.41      123.70     11.67 o 
   7   3   7      353.19      350.58     19.20 o 
   8   3   7       78.38       93.94     17.77 o 
   9   3   7        6.81       -1.01     14.92 o 
  -9   4   7        9.01        6.68     17.10 o 
  -8   4   7       79.70       77.26     15.36 o 
  -7   4   7       12.40        0.19     13.04 o 
  -6   4   7        0.27       -6.64     11.46 o 
  -5   4   7       22.97       15.71     11.45 o 
  -4   4   7      162.50      176.33     20.43 o 
  -3   4   7      303.27      335.75     37.38 o 
  -2   4   7      736.62      684.74     20.50 o 
  -1   4   7      493.60      552.49     26.38 o 
   0   4   7      133.44       96.15     24.04 o 
   1   4   7     2447.40     2471.31    130.51 o 
   2   4   7        3.58        2.82      9.14 o 
   3   4   7      129.46      117.39     13.43 o 
   4   4   7      243.58      251.72     17.62 o 
   5   4   7      103.64       98.22     14.31 o 
   6   4   7       95.55      117.74     16.20 o 
   7   4   7       25.09       13.66     13.95 o 
   8   4   7        8.98       34.41     23.15 o 
  -7   5   7       21.04       28.59     20.56 o 
  -6   5   7        5.52       -8.58     13.98 o 
  -5   5   7        9.42        0.44     13.13 o 
  -4   5   7       12.73       16.23     12.50 o 
  -3   5   7        1.41       -1.27     18.95 o 
  -2   5   7      203.85      214.94     21.46 o 
  -1   5   7        8.30        6.52     16.41 o 
   0   5   7     1086.24     1026.96    165.64 o 
   1   5   7       15.06        5.43     13.99 o 
   2   5   7     1344.07     1378.80     73.79 o 
   3   5   7       17.38       20.96     12.86 o 
   4   5   7      209.01      219.53     33.77 o 
   5   5   7       17.11       12.38     15.80 o 
   6   5   7        9.60        7.49     16.45 o 
  -3   6   7        7.22       -1.91     18.80 o 
  -2   6   7        0.53       -8.39     21.05 o 
  -1   6   7      160.53      170.02     36.87 o 
   0   6   7        9.28       10.43     15.58 o 
   1   6   7      280.67      280.06     23.91 o 
   2   6   7        6.80       -3.33     28.93 o 
 -10   0   8       15.50       -4.30     16.39 o 
  -8   0   8        5.52       -4.61     12.29 o 
  -6   0   8      326.79      312.37     15.77 o 
  -4   0   8     5337.32     5071.44    111.75 o 
  -2   0   8    10759.48    10647.48    189.88 o 
   0   0   8      417.04      411.61     13.31 o 
   2   0   8      504.61      564.23     30.21 o 
   4   0   8      674.73      668.75     34.57 o 
   6   0   8     1849.42     1693.97     43.25 o 
   8   0   8      369.73      318.27     30.01 o 
  10   0   8      648.19      565.92     43.68 o 
 -11   1   8        0.47       -2.40     13.96 o 
 -10   1   8        2.09       12.00     12.76 o 
  -9   1   8       28.97       25.17     12.15 o 
  -8   1   8       80.71      102.22     13.52 o 
  -7   1   8      482.35      494.26     16.77 o 
  -6   1   8      748.79      753.49     20.27 o 
  -5   1   8     1399.79     1319.30     28.35 o 
  -4   1   8      185.30      178.93      7.75 o 
  -3   1   8    16629.82    16254.90    221.79 o 
  -2   1   8      640.17      661.65     22.16 o 
  -1   1   8     5584.84     5719.25     80.48 o 
   0   1   8      613.58      574.14     15.88 o 
   1   1   8     1378.88     1437.79     26.86 o 
   2   1   8     4056.02     4406.16     88.46 o 
   3   1   8       25.44       21.04      7.12 o 
   4   1   8        1.35        2.33      7.76 o 
   5   1   8      309.87      346.53     23.97 o 
   6   1   8       42.40       48.18     16.00 o 
   7   1   8       93.33       86.25     10.33 o 
   8   1   8      290.12      274.03     16.12 o 
   9   1   8      639.99      542.84     36.58 o 
  10   1   8       20.20       32.91     15.69 o 
 -10   2   8        6.58        0.76     14.03 o 
  -9   2   8       10.01        2.08     10.19 o 
  -8   2   8      135.84      135.82     12.15 o 
  -7   2   8     2457.41     2554.20     59.87 o 
  -6   2   8      396.54      402.78     15.99 o 
  -5   2   8      567.71      547.76     17.25 o 
  -4   2   8     1768.47     1661.06     34.59 o 
  -3   2   8      163.43      144.90     16.20 o 
  -2   2   8     3682.90     3497.00     63.29 o 
  -1   2   8     1095.59     1105.54     19.18 o 
   0   2   8     1197.95     1242.43     23.76 o 
   1   2   8     3837.58     3913.06     64.91 o 
   2   2   8     1261.54     1283.18     32.08 o 
   3   2   8      328.77      327.57     15.78 o 
   4   2   8      465.37      411.79     18.53 o 
   5   2   8      155.72      171.09     13.03 o 
   6   2   8      105.71       90.74     14.05 o 
   7   2   8      292.23      308.13     17.08 o 
   8   2   8      138.43      152.54     13.79 o 
   9   2   8      262.24      263.48     24.36 o 
 -10   3   8        3.44       -4.87     18.49 o 
  -9   3   8      133.45      139.43     17.40 o 
  -8   3   8      365.85      350.50     21.66 o 
  -7   3   8      197.74      204.43     28.39 o 
  -6   3   8      216.08      218.15     13.90 o 
  -5   3   8       44.73       34.30     14.90 o 
  -4   3   8      250.70      214.06     13.61 o 
  -3   3   8       37.57       27.66      6.73 o 
  -2   3   8       91.75      116.00      9.03 o 
  -1   3   8      690.55      655.27     15.57 o 
   0   3   8     1469.12     1483.87     36.28 o 
   1   3   8     1276.75     1292.72     32.70 o 
   2   3   8     4842.09     4770.64    141.86 o 
   3   3   8      511.65      482.43     40.71 o 
   4   3   8       24.75       15.70     10.05 o 
   5   3   8      289.78      308.76     33.72 o 
   6   3   8      505.42      468.45     23.36 o 
   7   3   8       17.24       18.38     11.79 o 
   8   3   8      236.81      257.32     17.97 o 
   9   3   8       21.34       18.87     17.24 o 
  -8   4   8       81.15       91.80     16.99 o 
  -7   4   8      351.13      349.43     22.23 o 
  -6   4   8      153.90      123.00     17.69 o 
  -5   4   8      280.38      237.30     24.71 o 
  -4   4   8       51.22       26.81     10.69 o 
  -3   4   8        1.41       -1.53      8.55 o 
  -2   4   8      239.68      214.59     12.70 o 
  -1   4   8       77.38       84.99     14.41 o 
   0   4   8       58.36       57.38     17.03 o 
   1   4   8      173.41      172.42     13.13 o 
   2   4   8      101.99      102.28     12.49 o 
   3   4   8       99.48       86.64     13.06 o 
   4   4   8      974.72     1009.67     32.26 o 
   5   4   8        0.43       -7.24     12.58 o 
   6   4   8      552.64      680.05     59.34 o 
   7   4   8       33.92       17.52     14.92 o 
  -6   5   8       35.52       27.87     15.13 o 
  -5   5   8       12.89        5.47     13.30 o 
  -4   5   8       62.97       53.37     17.76 o 
  -3   5   8       37.20       35.55     16.08 o 
  -2   5   8       30.93       20.27     15.96 o 
  -1   5   8       18.76       18.85     24.38 o 
   0   5   8       12.54        7.76     14.18 o 
   1   5   8      437.71      459.44     40.58 o 
   2   5   8      114.41      104.78     19.70 o 
   3   5   8      444.73      482.03     24.98 o 
   4   5   8       34.75       46.55     14.51 o 
   5   5   8      490.04      513.61     35.33 o 
  -2   6   8        1.88        3.32     19.00 o 
  -1   6   8       29.20        4.35     15.13 o 
   0   6   8        3.97       -4.01     15.34 o 
   1   6   8       52.16       44.51     25.22 o 
 -11   0   9      206.84      225.68     25.55 o 
  -9   0   9        3.81       -3.79     16.18 o 
  -7   0   9      767.61      749.35     34.36 o 
  -5   0   9        5.69       -3.92     10.42 o 
  -3   0   9     1240.23     1198.84     30.94 o 
  -1   0   9     8552.88     8377.57    151.50 o 
   1   0   9     6454.75     6677.02    122.27 o 
   3   0   9     5489.02     5421.63    188.25 o 
   5   0   9      343.91      333.89     27.86 o 
   7   0   9      484.85      428.16     32.06 o 
   9   0   9      155.01      170.73     26.22 o 
 -11   1   9       11.45       28.52     14.63 o 
 -10   1   9       44.06       64.76     14.36 o 
  -9   1   9       20.05       30.76     12.40 o 
  -8   1   9      164.99      150.40     11.84 o 
  -7   1   9       53.09       57.98      9.24 o 
  -6   1   9      186.99      162.63     10.52 o 
  -5   1   9      672.46      653.87     18.25 o 
  -4   1   9       11.10        4.53      4.74 o 
  -3   1   9     2588.30     2739.68     54.53 o 
  -2   1   9     1957.47     1884.68     29.84 o 
  -1   1   9      840.88      856.18     16.36 o 
   0   1   9     9734.90     9793.30    135.86 o 
   1   1   9      484.75      518.55     13.86 o 
   2   1   9     5435.20     5571.33    146.08 o 
   3   1   9      915.12      893.10     25.01 o 
   4   1   9      591.62      579.97     20.48 o 
   5   1   9      656.65      648.60     27.02 o 
   6   1   9      131.53      116.57     17.28 o 
   7   1   9        7.87        7.26      8.95 o 
   8   1   9       60.49       60.27     11.20 o 
   9   1   9       89.77       86.74     16.95 o 
  10   1   9        6.98      -11.00     15.66 o 
 -10   2   9       79.75       89.01     16.35 o 
  -9   2   9        1.87      -14.88      9.98 o 
  -8   2   9        2.47       -4.94      9.60 o 
  -7   2   9      289.09      292.93     15.23 o 
  -6   2   9      232.71      234.42     13.35 o 
  -5   2   9      232.93      218.41     12.50 o 
  -4   2   9      758.80      697.23     19.24 o 
  -3   2   9     3589.75     3486.12     57.13 o 
  -2   2   9     1985.34     1942.19     50.02 o 
  -1   2   9     2079.10     2037.88     38.59 o 
   0   2   9       35.53       36.58      5.46 o 
   1   2   9     3176.98     3229.99     55.03 o 
   2   2   9      775.27      760.89     23.32 o 
   3   2   9     1482.02     1548.97     51.90 o 
   4   2   9     2047.53     2091.54     84.63 o 
   5   2   9     1065.03     1041.09     36.90 o 
   6   2   9      724.40      740.25     36.92 o 
   7   2   9       10.81        6.31     10.46 o 
   8   2   9       18.85        5.19     11.16 o 
   9   2   9        3.10        5.21     11.81 o 
  -9   3   9       92.56       97.66     20.82 o 
  -8   3   9      305.66      300.34     18.06 o 
  -7   3   9      182.82      141.88     15.14 o 
  -6   3   9      122.13      123.70     11.77 o 
  -5   3   9      355.71      328.54     15.37 o 
  -4   3   9        9.47        5.39      7.67 o 
  -3   3   9     1083.72     1052.25     22.77 o 
  -2   3   9      187.42      170.78     11.01 o 
  -1   3   9      945.76      848.32     53.10 o 
   0   3   9      481.10      457.70     17.83 o 
   1   3   9       67.96       84.73     10.14 o 
   2   3   9       48.65       52.63      9.92 o 
   3   3   9     1563.19     1611.59     62.38 o 
   4   3   9      270.43      310.34     18.35 o 
   5   3   9      518.44      583.66     49.14 o 
   6   3   9       78.00       99.68     15.32 o 
   7   3   9      200.31      192.45     16.76 o 
   8   3   9      235.44      259.06     30.12 o 
  -8   4   9        4.60       -4.21     14.19 o 
  -7   4   9      658.52      711.83     54.56 o 
  -6   4   9      162.18      146.84     13.74 o 
  -5   4   9      447.68      449.91     30.09 o 
  -4   4   9      355.13      335.82     16.54 o 
  -3   4   9       35.72       27.53      9.40 o 
  -2   4   9      329.11      314.56     22.91 o 
  -1   4   9       43.91       38.36     13.19 o 
   0   4   9      317.78      273.11     35.26 o 
   1   4   9       90.65       90.35     19.15 o 
   2   4   9      163.24      174.66     14.56 o 
   3   4   9       44.47       57.50     12.30 o 
   4   4   9      220.00      232.78     17.96 o 
   5   4   9      645.22      710.24     70.59 o 
   6   4   9      145.74      172.06     22.63 o 
   7   4   9      443.08      513.81     77.50 o 
  -6   5   9      279.17      282.41     35.10 o 
  -5   5   9       27.75       21.92     16.64 o 
  -4   5   9      171.40      153.21     20.57 o 
  -3   5   9        2.06      -22.69     15.12 o 
  -2   5   9        6.76       -7.63     25.25 o 
  -1   5   9       75.52       48.81     14.37 o 
   0   5   9        1.77       -5.52     13.43 o 
   1   5   9        0.32       17.04     15.03 o 
   2   5   9       22.15       31.03     17.62 o 
   3   5   9        0.45       -2.70     17.83 o 
   4   5   9       77.44       87.42     16.35 o 
   5   5   9       26.67       26.56     19.24 o 
 -10   0  10      618.00      604.07     35.44 o 
  -8   0  10      116.45      143.59     19.77 o 
  -6   0  10        4.27       -2.48      8.56 o 
  -4   0  10      125.72      143.18     10.92 o 
  -2   0  10      195.63      197.64     10.48 o 
   0   0  10      748.20      722.06     19.88 o 
   2   0  10     3696.33     3323.61    121.73 o 
   4   0  10     7610.63     7338.77    252.46 o 
   6   0  10      379.12      350.43     30.42 o 
   8   0  10      124.31      119.22     24.48 o 
 -11   1  10      275.27      312.17     29.80 o 
 -10   1  10        0.23        8.62     14.88 o 
  -9   1  10      593.43      581.37     48.29 o 
  -8   1  10        2.85        6.14     12.06 o 
  -7   1  10      291.02      298.23     14.80 o 
  -6   1  10      250.04      242.79     13.25 o 
  -5   1  10      218.83      193.48     10.80 o 
  -4   1  10       26.82       21.40      5.18 o 
  -3   1  10      204.71      205.50      8.87 o 
  -2   1  10      989.89     1007.07     18.92 o 
  -1   1  10        1.66       -6.22      5.26 o 
   0   1  10     1815.61     1835.70     29.89 o 
   1   1  10     2889.32     2948.03     51.14 o 
   2   1  10      753.23      804.86     24.01 o 
   3   1  10     6678.63     6751.57    168.40 o 
   4   1  10        3.98       -6.04      9.69 o 
   5   1  10     2994.72     2871.72     84.75 o 
   6   1  10        9.05       12.75     12.17 o 
   7   1  10      508.62      453.35     19.31 o 
   8   1  10      172.20      172.21     13.93 o 
   9   1  10       27.30        6.82     14.19 o 
 -10   2  10      146.08      182.49     19.63 o 
  -9   2  10       70.34       69.27     14.73 o 
  -8   2  10      670.86      614.60     21.86 o 
  -7   2  10      412.77      387.47     17.00 o 
  -6   2  10      100.15       85.99     10.56 o 
  -5   2  10      342.12      324.25     14.52 o 
  -4   2  10      947.61      948.87     21.02 o 
  -3   2  10        7.30        4.15      6.21 o 
  -2   2  10        7.68       10.98      4.75 o 
  -1   2  10     1641.08     1679.35     27.91 o 
   0   2  10      151.32      168.47      9.00 o 
   1   2  10     1323.13     1363.87     27.15 o 
   2   2  10      746.54      754.40     24.16 o 
   3   2  10      500.99      536.88     21.19 o 
   4   2  10     1692.63     1755.40     90.25 o 
   5   2  10      451.05      511.16     21.99 o 
   6   2  10      633.59      604.13     43.25 o 
   7   2  10     1164.02     1059.85     39.97 o 
   8   2  10      249.74      240.27     17.91 o 
   9   2  10      372.07      338.57     21.44 o 
  -9   3  10      102.21      102.59     19.87 o 
  -8   3  10      102.89      121.83     27.55 o 
  -7   3  10       27.71       26.89     11.23 o 
  -6   3  10      468.00      493.31     41.51 o 
  -5   3  10      238.52      260.09     14.92 o 
  -4   3  10        7.61      -10.15      7.10 o 
  -3   3  10      541.53      496.76     18.27 o 
  -2   3  10      910.27      943.69     28.11 o 
  -1   3  10      439.88      432.88     22.97 o 
   0   3  10     2257.68     2192.22    103.10 o 
   1   3  10      328.69      332.32     17.03 o 
   2   3  10       54.27       58.37     11.13 o 
   3   3  10       95.83      108.22     13.12 o 
   4   3  10       15.09       17.06     11.32 o 
   5   3  10       34.49       26.48     12.53 o 
   6   3  10      512.80      484.07     23.43 o 
   7   3  10      221.37      231.42     27.21 o 
   8   3  10      333.27      366.01     40.36 o 
  -8   4  10       48.99       52.55     15.48 o 
  -7   4  10        1.53       -9.73     13.22 o 
  -6   4  10      303.40      305.56     26.19 o 
  -5   4  10        2.96      -13.61      9.07 o 
  -4   4  10      718.16      786.77     35.23 o 
  -3   4  10        8.93       16.60      9.63 o 
  -2   4  10      627.27      602.89     29.56 o 
  -1   4  10      262.89      241.62     25.68 o 
   0   4  10       95.99       72.69     15.43 o 
   1   4  10      137.26      133.38     18.08 o 
   2   4  10        1.22       10.76     10.82 o 
   3   4  10      329.10      358.62     21.14 o 
   4   4  10       14.97       11.17     12.63 o 
   5   4  10        3.32       10.07     13.82 o 
   6   4  10        3.22        4.79     14.43 o 
  -5   5  10      292.43      304.72     34.23 o 
  -4   5  10       45.40        3.83     16.56 o 
  -3   5  10      314.38      295.81     25.35 o 
  -2   5  10      139.99      112.30     29.04 o 
  -1   5  10      377.07      279.58     93.51 o 
   0   5  10       34.03       12.93     14.89 o 
   1   5  10       48.73       38.86     16.70 o 
   2   5  10       81.20       75.12     20.12 o 
   3   5  10       26.95       22.09     18.83 o 
   4   5  10        7.61        7.79     16.43 o 
  -9   0  11      534.98      484.65     32.47 o 
  -7   0  11     1166.71     1106.23     46.09 o 
  -5   0  11     1368.87     1425.44     39.30 o 
  -3   0  11     1241.32     1278.52     28.89 o 
  -1   0  11      313.12      287.51     12.91 o 
   1   0  11     4644.09     5158.52     97.30 o 
   3   0  11      126.30      108.67     19.31 o 
   5   0  11     1355.64     1358.13     63.19 o 
   7   0  11     2989.99     2614.97    104.06 o 
   9   0  11      855.90      722.11     47.68 o 
 -10   1  11      114.72      133.69     16.88 o 
  -9   1  11       15.97       21.91     13.36 o 
  -8   1  11     2071.40     2007.81     50.70 o 
  -7   1  11       36.48       25.07      9.49 o 
  -6   1  11     1584.85     1618.80     41.47 o 
  -5   1  11      302.01      300.33     14.32 o 
  -4   1  11      456.31      490.02     16.68 o 
  -3   1  11       27.26       20.57      5.75 o 
  -2   1  11       25.99       16.43      5.73 o 
  -1   1  11        6.64        0.44      5.18 o 
   0   1  11      400.71      397.78     11.91 o 
   1   1  11      598.61      587.73     16.41 o 
   2   1  11      223.00      230.50     14.44 o 
   3   1  11      876.43      863.25     26.81 o 
   4   1  11     1247.74     1225.35     84.52 o 
   5   1  11      924.82      868.02     50.11 o 
   6   1  11      610.03      546.97     27.25 o 
   7   1  11       17.82       10.06     14.05 o 
   8   1  11      906.54      837.63     56.59 o 
   9   1  11      106.56       91.90     17.86 o 
 -10   2  11       61.99       60.10     17.37 o 
  -9   2  11      266.39      273.30     16.95 o 
  -8   2  11        0.55        6.53     10.05 o 
  -7   2  11       99.63       93.94     11.97 o 
  -6   2  11       84.16       94.86     11.59 o 
  -5   2  11      414.82      406.53     14.77 o 
  -4   2  11     2340.38     2243.58     40.33 o 
  -3   2  11      177.91      186.43     11.30 o 
  -2   2  11      362.96      341.94     13.94 o 
  -1   2  11       48.63       53.06      6.48 o 
   0   2  11       97.14       94.14      7.96 o 
   1   2  11       31.29       36.30      9.89 o 
   2   2  11      920.47      946.28     34.08 o 
   3   2  11      123.26      158.27     25.00 o 
   4   2  11     1570.38     1680.07    108.81 o 
   5   2  11     1093.29     1067.96     39.08 o 
   6   2  11       26.56       19.24     14.43 o 
   7   2  11      632.39      601.79     35.57 o 
   8   2  11      109.11       99.22     15.21 o 
  -9   3  11       64.32       68.37     18.57 o 
  -8   3  11      114.67      115.92     14.48 o 
  -7   3  11        5.57      -15.22     10.15 o 
  -6   3  11      125.03      111.00     12.76 o 
  -5   3  11      342.45      336.32     14.77 o 
  -4   3  11      452.68      416.72     22.70 o 
  -3   3  11     1108.54      954.36     22.66 o 
  -2   3  11      400.01      402.33     21.33 o 
  -1   3  11       77.45       66.96     13.62 o 
   0   3  11     1562.82     1492.01     72.22 o 
   1   3  11       53.61       43.35     10.35 o 
   2   3  11       96.71       95.95     12.35 o 
   3   3  11      569.14      632.09     27.43 o 
   4   3  11      133.03      142.30     15.55 o 
   5   3  11      533.54      572.36     46.13 o 
   6   3  11        8.82       18.64     14.66 o 
   7   3  11        0.46       -0.03     16.66 o 
  -7   4  11       52.86       35.51     12.82 o 
  -6   4  11       20.13        7.16     13.94 o 
  -5   4  11       81.39       50.94     11.78 o 
  -4   4  11       97.49      100.08     19.59 o 
  -3   4  11      265.85      288.29     22.69 o 
  -2   4  11       86.54       67.38     14.21 o 
  -1   4  11      886.53      829.89     95.51 o 
   0   4  11        9.04       -2.29     13.21 o 
   1   4  11      439.04      417.85     47.60 o 
   2   4  11      290.66      289.08     18.39 o 
   3   4  11       86.07       79.31     14.69 o 
   4   4  11      375.25      428.26     31.04 o 
   5   4  11        5.96        8.97     14.56 o 
   6   4  11      106.93      127.55     18.67 o 
  -5   5  11        0.34      -23.84     19.61 o 
  -4   5  11       44.18       47.05     19.90 o 
  -3   5  11        1.15      -11.35     17.11 o 
  -2   5  11      335.57      308.68     60.35 o 
  -1   5  11        8.29       -9.50     14.64 o 
   0   5  11      804.26      758.75    112.84 o 
   1   5  11       11.77        0.55     15.87 o 
   2   5  11      116.94      101.25     20.96 o 
   3   5  11        0.47        4.57     19.69 o 
 -10   0  12        4.98       21.35     19.31 o 
  -8   0  12      138.53      169.61     23.51 o 
  -6   0  12     1111.33     1019.89     44.35 o 
  -4   0  12     9345.46     9476.01    210.75 o 
  -2   0  12     2454.79     2525.18     51.15 o 
   0   0  12        8.68        0.84      7.86 o 
   2   0  12      243.18      198.59     23.35 o 
   4   0  12      408.46      345.00     32.06 o 
   6   0  12      218.70      178.52     25.86 o 
   8   0  12      873.38      719.50     47.63 o 
 -10   1  12        2.46        2.97     14.55 o 
  -9   1  12      172.22      189.34     17.79 o 
  -8   1  12      653.27      613.23     25.81 o 
  -7   1  12      366.68      352.68     17.77 o 
  -6   1  12      100.04      119.21     16.74 o 
  -5   1  12     1851.54     1818.12     34.01 o 
  -4   1  12      145.44      154.33     13.83 o 
  -3   1  12     1451.79     1446.14     43.36 o 
  -2   1  12      246.76      253.81     10.89 o 
  -1   1  12      628.13      618.67     15.23 o 
   0   1  12      792.34      803.93     17.66 o 
   1   1  12       33.56       29.98      7.37 o 
   2   1  12       12.46        2.52      9.22 o 
   3   1  12      118.58      128.19     12.93 o 
   4   1  12      106.68      102.54     17.69 o 
   5   1  12      672.11      649.75     42.09 o 
   6   1  12      365.58      313.40     23.79 o 
   7   1  12      237.84      227.30     21.21 o 
   8   1  12      131.32      114.67     19.34 o 
  -9   2  12      202.86      225.99     33.88 o 
  -8   2  12        0.85        1.99     11.17 o 
  -7   2  12       93.69      111.30     12.86 o 
  -6   2  12      226.09      226.27     12.29 o 
  -5   2  12       26.53       28.00      8.43 o 
  -4   2  12     1523.36     1420.49     28.95 o 
  -3   2  12       35.59       36.38      7.88 o 
  -2   2  12     1233.97     1167.30     25.03 o 
  -1   2  12     1075.10     1083.50     37.08 o 
   0   2  12      659.49      687.39     19.74 o 
   1   2  12     1982.11     1978.55     47.10 o 
   2   2  12       16.44       15.56     10.42 o 
   3   2  12       18.56       16.58     10.44 o 
   4   2  12       52.55       56.02     12.62 o 
   5   2  12      263.37      278.27     21.36 o 
   6   2  12        0.89       -2.87     15.23 o 
   7   2  12      306.69      304.36     24.88 o 
   8   2  12      138.84      143.88     16.60 o 
  -9   3  12       89.72       93.99     15.73 o 
  -8   3  12      178.64      191.43     16.31 o 
  -7   3  12      106.57       94.94     13.57 o 
  -6   3  12       79.87       64.93     10.73 o 
  -5   3  12      144.50      137.21     13.25 o 
  -4   3  12      219.64      205.80     13.14 o 
  -3   3  12       64.94       53.54      8.89 o 
  -2   3  12      374.50      358.89     16.40 o 
  -1   3  12      525.11      489.36     36.49 o 
   0   3  12     1555.13     1472.99     68.31 o 
   1   3  12      267.70      294.02     17.83 o 
   2   3  12       61.01       50.16     12.27 o 
   3   3  12      476.82      523.03     24.21 o 
   4   3  12       71.16       86.55     15.27 o 
   5   3  12      118.76      155.87     17.15 o 
   6   3  12      193.82      225.31     20.27 o 
   7   3  12       22.43       39.13     22.61 o 
  -7   4  12      127.37       88.15     16.28 o 
  -6   4  12       34.51       13.27     11.01 o 
  -5   4  12      134.49       93.28     12.15 o 
  -4   4  12       61.57       45.02     11.48 o 
  -3   4  12        3.48        1.79     22.94 o 
  -2   4  12      116.32       94.95     15.92 o 
  -1   4  12      114.59      113.09     44.91 o 
   0   4  12      258.51      287.09     24.35 o 
   1   4  12      297.08      264.27     23.69 o 
   2   4  12      733.04      720.44     35.63 o 
   3   4  12        0.86        6.76     13.70 o 
   4   4  12      425.14      496.49     30.48 o 
   5   4  12      115.95      137.70     19.71 o 
  -4   5  12        3.75        7.01     19.03 o 
  -3   5  12       12.46       -4.85     16.52 o 
  -2   5  12        7.21        5.49     13.71 o 
  -1   5  12       36.23       66.96     17.77 o 
   0   5  12       15.40       26.65     16.98 o 
   1   5  12      128.27      158.61     22.34 o 
   2   5  12       32.29       34.43     18.77 o 
  -9   0  13       23.33       26.63     19.61 o 
  -7   0  13       26.39       12.39     18.03 o 
  -5   0  13      286.33      281.06     17.60 o 
  -3   0  13     3231.60     3154.34    106.19 o 
  -1   0  13     5272.99     5675.10    106.93 o 
   1   0  13     3683.87     3879.00     97.78 o 
   3   0  13      237.08      213.60     26.37 o 
   5   0  13       88.93       71.39     22.79 o 
   7   0  13      117.46       78.86     24.58 o 
 -10   1  13        7.78       15.09     14.73 o 
  -9   1  13       71.43       68.33     15.57 o 
  -8   1  13       15.27       17.49     14.19 o 
  -7   1  13      101.40       98.72     13.84 o 
  -6   1  13       20.28       15.91     10.21 o 
  -5   1  13      297.13      306.72     13.68 o 
  -4   1  13      331.37      320.52     13.74 o 
  -3   1  13      201.08      208.13     10.09 o 
  -2   1  13     2297.49     2362.62     60.53 o 
  -1   1  13       16.98        1.80      8.43 o 
   0   1  13     2451.97     2583.79     41.66 o 
   1   1  13      104.63      104.17     12.77 o 
   2   1  13     1810.03     1859.56     84.02 o 
   3   1  13      420.43      417.13     20.24 o 
   4   1  13       64.80       56.28     14.87 o 
   5   1  13        2.29      -19.25     13.74 o 
   6   1  13      194.11      194.59     20.32 o 
   7   1  13       32.97       15.82     16.16 o 
   8   1  13       30.64        7.93     17.12 o 
  -9   2  13       86.38       71.12     16.57 o 
  -8   2  13       21.96        8.22     11.72 o 
  -7   2  13        0.44      -11.64     10.59 o 
  -6   2  13      242.44      236.72     12.88 o 
  -5   2  13      171.55      189.49     11.56 o 
  -4   2  13      971.66      990.16     23.55 o 
  -3   2  13      457.17      432.58     15.37 o 
  -2   2  13      152.04      141.44     10.43 o 
  -1   2  13     1480.47     1457.66     29.80 o 
   0   2  13      331.66      351.78     14.88 o 
   1   2  13      154.47      158.93     14.01 o 
   2   2  13     1443.06     1491.43     66.10 o 
   3   2  13      216.32      229.50     22.94 o 
   4   2  13      534.76      580.17     26.37 o 
   5   2  13       42.82       26.75     13.66 o 
   6   2  13       45.68       37.38     18.13 o 
   7   2  13        8.53        0.39     16.07 o 
  -8   3  13      244.97      279.35     17.95 o 
  -7   3  13      168.51      162.47     13.58 o 
  -6   3  13      131.58      160.31     14.36 o 
  -5   3  13      113.42      107.42     11.12 o 
  -4   3  13      208.75      199.90     14.47 o 
  -3   3  13      565.70      500.00     17.89 o 
  -2   3  13       65.42       54.27     19.77 o 
  -1   3  13       87.81       51.67     15.14 o 
   0   3  13       39.90       54.76     15.49 o 
   1   3  13      344.98      354.41     19.86 o 
   2   3  13      431.59      425.75     23.14 o 
   3   3  13      688.91      696.42     28.27 o 
   4   3  13      565.65      616.75     41.15 o 
   5   3  13      367.41      387.62     24.43 o 
   6   3  13      263.19      266.92     21.39 o 
  -6   4  13      148.07      157.83     14.15 o 
  -5   4  13       14.63        1.63     13.56 o 
  -4   4  13       77.51       86.09     18.65 o 
  -3   4  13       42.46       14.57     13.45 o 
  -2   4  13      139.97       83.98     29.04 o 
  -1   4  13       15.67        4.41     14.79 o 
   0   4  13       60.35       47.66     17.31 o 
   1   4  13       24.69       22.82     16.66 o 
   2   4  13      104.21      135.55     23.48 o 
   3   4  13      236.46      309.04     29.03 o 
   4   4  13       55.72       63.58     16.90 o 
   5   4  13      240.40      296.31     23.95 o 
  -3   5  13       16.59       -7.65     14.85 o 
  -2   5  13       25.73       10.16     16.14 o 
  -1   5  13      114.11      101.94     19.88 o 
   0   5  13       17.82       -8.55     15.56 o 
   1   5  13        0.52      -24.77     17.70 o 
  -8   0  14      114.78       93.56     23.20 o 
  -6   0  14       80.51       63.24     20.48 o 
  -4   0  14       11.83        7.55     16.80 o 
  -2   0  14      226.52      241.02     14.24 o 
   0   0  14     1751.54     1850.28     63.80 o 
   2   0  14     3630.62     3821.12    143.54 o 
   4   0  14     1490.77     1399.41     67.29 o 
   6   0  14      464.46      353.65     40.30 o 
   8   0  14       13.80      -11.88     24.12 o 
  -9   1  14      103.61      117.51     49.34 o 
  -8   1  14       86.94      108.26     15.77 o 
  -7   1  14       17.65       21.79     13.44 o 
  -6   1  14        8.64        4.11     10.27 o 
  -5   1  14        9.40        7.04     10.54 o 
  -4   1  14        1.38       -8.28      7.82 o 
  -3   1  14       64.53       57.92      9.27 o 
  -2   1  14      417.16      438.09     14.48 o 
  -1   1  14      534.23      544.18     19.12 o 
   0   1  14      636.85      652.17     17.22 o 
   1   1  14     2198.43     2217.95     49.85 o 
   2   1  14       75.44       62.18     23.60 o 
   3   1  14     2923.61     3233.77     97.68 o 
   4   1  14       23.49        5.28     17.33 o 
   5   1  14      225.36      221.73     21.54 o 
   6   1  14      387.67      317.62     25.55 o 
   7   1  14       14.36       -3.36     17.11 o 
  -9   2  14       76.64       78.34     17.56 o 
  -8   2  14        4.03       -7.97     12.13 o 
  -7   2  14      157.89      140.32     14.09 o 
  -6   2  14        4.85       18.80      9.78 o 
  -5   2  14       29.19       26.13      9.70 o 
  -4   2  14       51.70       30.04      9.16 o 
  -3   2  14      580.33      569.67     18.23 o 
  -2   2  14       81.02       73.35      9.87 o 
  -1   2  14     1060.23     1084.09     36.97 o 
   0   2  14       72.95       85.30     14.66 o 
   1   2  14      111.68      112.98     17.41 o 
   2   2  14      542.12      572.53     39.75 o 
   3   2  14       88.49       95.41     17.55 o 
   4   2  14      276.39      263.60     19.39 o 
   5   2  14      256.72      233.96     28.41 o 
   6   2  14      303.23      298.92     43.09 o 
   7   2  14      284.67      253.25     26.24 o 
  -8   3  14        1.62        8.21     13.11 o 
  -7   3  14      251.56      296.50     16.38 o 
  -6   3  14        1.83       -2.47     10.39 o 
  -5   3  14      487.25      493.44     21.02 o 
  -4   3  14       21.48       33.43      9.81 o 
  -3   3  14      129.03      137.08     11.61 o 
  -2   3  14      552.08      510.21     37.23 o 
  -1   3  14       53.96       60.88     16.23 o 
   0   3  14      126.88      105.47     17.75 o 
   1   3  14      147.02      140.14     25.32 o 
   2   3  14       90.91      108.11     15.70 o 
   3   3  14      140.98      159.37     21.87 o 
   4   3  14      335.29      375.87     36.70 o 
   5   3  14      203.72      230.90     32.51 o 
   6   3  14      432.05      482.72     32.38 o 
  -6   4  14      161.80      187.61     17.15 o 
  -5   4  14        2.69      -20.56     18.88 o 
  -4   4  14      347.49      279.49     35.44 o 
  -3   4  14      198.45      151.59     60.50 o 
  -2   4  14      233.48      196.19     23.22 o 
  -1   4  14      135.07      112.12     33.57 o 
   0   4  14       73.07       56.21     18.66 o 
   1   4  14      108.44       75.00     19.27 o 
   2   4  14       18.74       -6.01     18.98 o 
   3   4  14        2.55       23.00     20.74 o 
   4   4  14        8.41       13.45     17.04 o 
  -9   0  15      871.93      811.26     45.17 o 
  -7   0  15      503.94      490.13     35.18 o 
  -5   0  15      320.71      286.93     28.27 o 
  -3   0  15        4.68        0.09     11.49 o 
  -1   0  15      503.12      551.04     20.30 o 
   1   0  15      279.79      260.47     19.15 o 
   3   0  15      944.21      954.34     54.59 o 
   5   0  15     1507.74     1314.25     68.31 o 
   7   0  15     1024.84      873.23     56.23 o 
  -9   1  15        1.41        3.74     16.26 o 
  -8   1  15      162.99      172.82     18.65 o 
  -7   1  15       20.89       26.53     14.87 o 
  -6   1  15      278.37      277.74     16.93 o 
  -5   1  15      265.53      268.77     16.32 o 
  -4   1  15       49.52       50.43     11.85 o 
  -3   1  15       36.98       39.33      9.42 o 
  -2   1  15      118.04      121.57      9.72 o 
  -1   1  15      186.31      192.38     11.22 o 
   0   1  15      325.06      347.51     14.07 o 
   1   1  15      188.85      217.41     12.80 o 
   2   1  15      217.51      222.96     31.77 o 
   3   1  15      422.32      426.55     37.58 o 
   4   1  15      554.33      455.35     70.29 o 
   5   1  15       57.53       24.98     17.00 o 
   6   1  15      849.76      747.53     60.66 o 
   7   1  15       71.98       28.36     19.94 o 
  -8   2  15        0.20        1.98     14.86 o 
  -7   2  15       67.92       60.60     13.23 o 
  -6   2  15      205.92      228.00     18.13 o 
  -5   2  15       11.82       11.66      9.80 o 
  -4   2  15       27.05       18.03      9.97 o 
  -3   2  15       81.09       85.69     10.85 o 
  -2   2  15        8.79        5.29      9.19 o 
  -1   2  15       41.23       57.54     10.37 o 
   0   2  15       62.38       49.92     16.95 o 
   1   2  15       50.95       47.09     17.52 o 
   2   2  15      541.79      599.13     90.76 o 
   3   2  15      286.40      281.25     20.13 o 
   4   2  15      484.09      498.47     25.34 o 
   5   2  15      104.19       90.83     21.47 o 
   6   2  15       14.89      -25.89     18.69 o 
  -7   3  15        0.73       -7.64     12.79 o 
  -6   3  15      228.99      234.38     17.26 o 
  -5   3  15      534.77      458.28     18.61 o 
  -4   3  15       99.82      101.56     11.61 o 
  -3   3  15       80.76       55.21     14.54 o 
  -2   3  15      313.98      317.21     24.29 o 
  -1   3  15        3.01        8.01     16.15 o 
   0   3  15       34.47       41.07     17.70 o 
   1   3  15      619.89      625.32     33.26 o 
   2   3  15      119.65      155.26     17.76 o 
   3   3  15      474.11      530.69     46.29 o 
   4   3  15       61.47       68.26     26.87 o 
   5   3  15       21.23       13.02     16.87 o 
  -5   4  15      131.36       89.77     18.78 o 
  -4   4  15        8.70       12.11     17.08 o 
  -3   4  15      295.90      299.11     24.56 o 
  -2   4  15        1.33       -9.95     16.57 o 
  -1   4  15      712.97      659.87    104.62 o 
   0   4  15        4.08        3.43     17.66 o 
   1   4  15       43.85       49.35     20.15 o 
   2   4  15       68.78       82.36     21.00 o 
   3   4  15        0.10       -4.59     20.44 o 
  -8   0  16      216.43      203.66     29.45 o 
  -6   0  16     1093.01     1024.14     49.83 o 
  -4   0  16      387.96      404.51     32.88 o 
  -2   0  16      289.77      313.40     21.98 o 
   0   0  16       55.36       59.36     12.51 o 
   2   0  16      111.75      111.79     25.45 o 
   4   0  16       59.55       86.80     27.04 o 
   6   0  16      360.76      311.61     37.79 o 
  -8   1  16        0.59        2.15     15.55 o 
  -7   1  16      256.25      260.74     23.94 o 
  -6   1  16        5.36       -7.32     14.29 o 
  -5   1  16     1229.38     1251.68     75.85 o 
  -4   1  16      145.79      142.86     14.98 o 
  -3   1  16      362.42      367.09     19.31 o 
  -2   1  16      200.83      211.52     13.12 o 
  -1   1  16        0.02      -12.38      8.25 o 
   0   1  16      287.42      302.95     13.72 o 
   1   1  16       77.61       76.36     14.03 o 
   2   1  16       14.81        8.89     12.59 o 
   3   1  16       71.21       60.59     18.53 o 
   4   1  16       54.76       22.69     29.55 o 
   5   1  16      135.95      123.75     23.12 o 
   6   1  16       83.30       68.39     26.24 o 
  -8   2  16       87.49       78.67     18.37 o 
  -7   2  16       27.45       37.65     14.11 o 
  -6   2  16      174.32      157.76     15.77 o 
  -5   2  16        1.60      -17.28     12.12 o 
  -4   2  16      219.60      209.43     13.95 o 
  -3   2  16      148.79      151.37     12.83 o 
  -2   2  16      447.41      457.45     18.40 o 
  -1   2  16      890.83      854.75     36.01 o 
   0   2  16       12.22        2.13     18.97 o 
   1   2  16        1.26       -7.58     16.61 o 
   2   2  16        0.71      -16.65     20.71 o 
   3   2  16      126.63      122.13     37.08 o 
   4   2  16      155.62      121.87     19.09 o 
   5   2  16      353.89      375.39     70.98 o 
  -6   3  16        0.20       10.92     11.69 o 
  -5   3  16       10.25        8.88     11.29 o 
  -4   3  16        1.90       -0.60     10.69 o 
  -3   3  16      198.94      176.36     17.27 o 
  -2   3  16      191.66      179.04     26.83 o 
  -1   3  16       85.46       95.22     18.75 o 
   0   3  16       25.37        4.85     17.39 o 
   1   3  16      316.00      383.45     29.05 o 
   2   3  16       39.69       60.34     22.23 o 
   3   3  16      226.97      257.72     34.38 o 
   4   3  16      174.22      202.19     26.66 o 
  -4   4  16       17.39        0.36     17.52 o 
  -3   4  16       18.71       23.76     17.46 o 
  -2   4  16      157.64      162.73     22.16 o 
  -1   4  16      103.39      106.35     39.23 o 
   0   4  16      232.03      252.11     24.93 o 
   1   4  16       42.33       35.58     19.64 o 
   2   4  16      218.31      279.17     48.32 o 
  -7   0  17       23.84       28.32     24.53 o 
  -5   0  17       74.78       85.47     24.94 o 
  -3   0  17     1180.96     1300.51     59.35 o 
  -1   0  17     1707.28     1896.78     54.19 o 
   1   0  17      537.31      586.66     45.53 o 
   3   0  17        1.21      -11.68     24.63 o 
   5   0  17      271.19      213.70     35.74 o 
  -8   1  17        0.12       22.15     16.91 o 
  -7   1  17       12.02       14.30     17.41 o 
  -6   1  17      159.78      189.91     20.10 o 
  -5   1  17        7.73       15.01     12.96 o 
  -4   1  17      807.12      866.52     27.80 o 
  -3   1  17        6.64        4.79     12.00 o 
  -2   1  17      929.46      969.01     35.93 o 
  -1   1  17       78.37       95.57     10.84 o 
   0   1  17      498.48      510.10     19.77 o 
   1   1  17      278.64      305.74     19.79 o 
   2   1  17       69.96       61.43     22.65 o 
   3   1  17       47.57       30.85     22.40 o 
   4   1  17       31.13       -4.14     27.35 o 
   5   1  17        9.79       10.34     39.64 o 
  -7   2  17       25.54       28.28     16.81 o 
  -6   2  17      118.14      119.04     16.22 o 
  -5   2  17       26.30       35.81     13.47 o 
  -4   2  17      136.89      163.07     16.01 o 
  -3   2  17      277.57      283.17     15.46 o 
  -2   2  17        4.72       -2.51      9.99 o 
  -1   2  17       44.81       80.15     18.63 o 
   0   2  17      213.46      253.54     24.42 o 
   1   2  17      283.72      286.79     63.49 o 
   2   2  17      293.20      296.78     53.77 o 
   3   2  17        0.25      -24.97     22.99 o 
   4   2  17       10.85      -21.74     19.87 o 
   5   2  17        5.33      -29.72     19.81 o 
  -5   3  17      287.12      261.99     17.89 o 
  -4   3  17       60.39       34.22     15.92 o 
  -3   3  17       46.02        6.92     14.56 o 
  -2   3  17       65.62       59.04     18.20 o 
  -1   3  17       26.54       28.06     18.52 o 
   0   3  17       86.05       67.12     24.71 o 
   1   3  17      226.97      238.39     25.60 o 
   2   3  17      283.53      336.51     28.66 o 
   3   3  17      134.99      176.05     25.78 o 
  -6   0  18        0.68       -2.46     24.53 o 
  -4   0  18       20.18       13.88     22.43 o 
  -2   0  18      550.90      589.98     29.21 o 
   0   0  18     1198.36     1381.24     44.92 o 
   2   0  18     1318.94     1411.14     71.69 o 
   4   0  18       53.67       36.10     26.94 o 
  -7   1  18        1.00       -7.44     16.09 o 
  -6   1  18        4.76        0.28     17.69 o 
  -5   1  18        2.55        2.83     16.14 o 
  -4   1  18       56.86       92.90     14.95 o 
  -3   1  18      145.31      164.46     16.12 o 
  -2   1  18      154.28      190.01     16.57 o 
  -1   1  18      161.68      189.81     13.82 o 
   0   1  18        0.55        7.70     13.45 o 
   1   1  18      708.46      737.99     37.99 o 
   2   1  18       44.48       40.86     15.56 o 
   3   1  18      267.66      245.34     33.06 o 
   4   1  18      229.80      201.05     37.69 o 
  -6   2  18        0.09        8.85     14.51 o 
  -5   2  18       14.82       28.49     14.75 o 
  -4   2  18        7.07       24.93     13.79 o 
  -3   2  18      334.86      360.48     21.24 o 
  -2   2  18       26.63       15.76     17.21 o 
  -1   2  18      111.06      115.10     20.19 o 
   0   2  18      546.08      584.62     33.95 o 
   1   2  18        7.23        2.61     19.86 o 
   2   2  18      336.81      338.92     56.94 o 
   3   2  18       63.78       43.87     35.47 o 
   4   2  18      173.70      132.41     44.96 o 
  -4   3  18      120.58      118.21     18.25 o 
  -3   3  18       46.33       38.46     19.88 o 
  -2   3  18      106.55      115.67     22.15 o 
  -1   3  18       25.04       30.82     19.35 o 
   0   3  18       78.11       62.43     46.04 o 
   1   3  18        9.16       13.59     22.00 o 
   2   3  18       34.78       50.73     22.73 o 
  -5   0  19        5.28       15.06     24.79 o 
  -3   0  19      101.06      123.72     27.91 o 
  -1   0  19        7.01       -1.58     16.15 o 
   1   0  19      201.86      211.19     31.29 o 
   3   0  19      321.34      333.17     39.07 o 
  -6   1  19       29.79       16.75     18.46 o 
  -5   1  19        0.32       17.37     18.03 o 
  -4   1  19       15.65       10.29     17.67 o 
  -3   1  19       10.86        8.01     13.17 o 
  -2   1  19      106.70      112.52     15.59 o 
  -1   1  19        5.12       14.38     13.99 o 
   0   1  19       42.90       33.83     14.79 o 
   1   1  19       57.52       79.38     16.70 o 
   2   1  19      244.06      241.75     26.72 o 
   3   1  19        1.54      -22.49     18.79 o 
  -5   2  19       61.68       63.76     16.94 o 
  -4   2  19        4.85        5.64     14.22 o 
  -3   2  19       23.49       18.93     18.78 o 
  -2   2  19       39.20       31.32     19.56 o 
  -1   2  19       27.27       25.24     20.44 o 
   0   2  19      239.11      287.37     26.33 o 
   1   2  19      126.96      166.50     23.59 o 
   2   2  19      289.95      288.87     40.15 o 
  -1   3  19      102.46       71.90     29.70 o 
  -4   0  20       29.42       12.65     25.66 o 
  -2   0  20        0.55        1.84     23.91 o 
   0   0  20       47.93       41.21     20.33 o 
   2   0  20       35.89       46.96     29.50 o 
  -5   1  20       97.02      106.26     21.54 o 
  -4   1  20       19.80       19.38     21.41 o 
  -3   1  20       97.27      106.67     16.85 o 
  -2   1  20      271.05      300.10     20.91 o 
  -1   1  20        1.48        4.62     19.15 o 
   0   1  20        0.38      -10.91     23.51 o 
   1   1  20       15.87      -16.09     15.60 o 
   2   1  20        6.19        6.69     39.59 o 
  -3   2  20       93.35       75.23     29.86 o 
  -2   2  20        1.54      -19.60     20.59 o 
  -1   2  20        0.62       -4.76     19.33 o 
   0   2  20       21.82       38.35     21.41 o 
  -3   0  21      267.80      270.39     36.77 o 
  -1   0  21       94.98       87.31     30.06 o 
  -2   1  21      171.02      173.10     31.95 o 
  -1   1  21       30.29       18.58     19.37 o 
   0   1  21       62.33       66.47     31.34 o 
                                                 
